# Supplementary material for: Quantitative trait loci influencing pentacyclic triterpene composition in apple fruit peel
Source: Sci Rep. 2019 Dec 6;9:18501. doi: 10.1038/s41598-019-55070-5 (PMC6898447; doi:10.1038/s41598-019-55070-5)
Supplement: Supplementary file 1 — Supplemental Material 1: Phenotypic variability for triterpene compounds in the ‘Royal Gala’ x ‘Granny Smith’ segregating population. [file 41598_2019_55070_MOESM1_ESM.xlsx]

## Sheet: Description
Quantitative trait loci influencing pentacyclic triterpene composition in apple fruit peel
John T. Christeller, Tony K. McGhie, Jason W. Johnston, Bridie Carr, David Chagné
Supplemental material 1

## Sheet: Unique compound list
m/z	Treatment	Elution time	Compound name	delta mDa	Compound class
592.993	Harvest	1.07min	Unknown	Unknown	Unknown
425.07	Harvest	1.08min	Unknown	Unknown	Unknown
509.031	Harvest	1.08min	Unknown	Unknown	Unknown
767.187	Harvest	1.08min	Unknown	Unknown	Unknown
425.07	Storage	1.08min	Unknown	Unknown	Unknown
509.031	Storage	1.08min	Unknown	Unknown	Unknown
473.158	Harvest	1.09min	Unknown	Unknown	Unknown
767.187	Storage	1.09min	Unknown	Unknown	Unknown
1367.44	Harvest	1.12min	Unknown	Unknown	Unknown
377.086	Harvest	1.12min	Unknown	Unknown	Unknown
1367.44	Storage	1.12min	Unknown	Unknown	Unknown
1025.34	Harvest	1.14min	Unknown	Unknown	Unknown
637.188	Harvest	1.16min	Unknown	Unknown	Unknown
637.187	Storage	1.16min	Unknown	Unknown	Unknown
439.085	Harvest	1.17min	Unknown	Unknown	Unknown
467.117	Harvest	1.17min	Unknown	Unknown	Unknown
781.203	Harvest	1.17min	Unknown	Unknown	Unknown
467.117	Storage	1.17min	Unknown	Unknown	Unknown
515.131	Harvest	1.18min	Unknown	Unknown	Unknown
173.01	Harvest	1.18min	aconitic acid	1.54	Organic acid
439.085	Storage	1.18min	Unknown	Unknown	Unknown
515.133	Storage	1.18min	Unknown	Unknown	Unknown
781.202	Storage	1.18min	Unknown	Unknown	Unknown
561.159	Harvest	1.19min	Unknown	Unknown	Unknown
561.159	Storage	1.19min	Unknown	Unknown	Unknown
817.247	Harvest	1.20min	Unknown	Unknown	Unknown
475.131	Harvest	1.21min	Unknown	Unknown	Unknown
475.13	Storage	1.21min	Unknown	Unknown	Unknown
133.015	Harvest	1.22min	malic acid	1.44	Organic acid
133.015	Storage	1.22min	malic acid	1.44	Organic acid
341.109	Harvest	1.23min	pinobanksin-3-butyrate	6.64	Sugar
341.11	Storage	1.24min	pinobanksin-3-butyrate	7.64	Sugar
147.031	Harvest	1.29min	xylosone	1.74	Unknown
147.031	Storage	1.30min	xylosone	1.74	Organic acid
447.093	Harvest	1.69min	quercetin 3-rhamnoside	0.34	Flavonoid
487.342	Harvest	11.71min	trihydroxyurs-12-en-28-oic acid	-0.26	Triterpenes
501.321	Storage	11.84min	Pomaceic	-0.46	Triterpenes
265.147	Storage	12.28min	Unknown	Unknown	Unknown
501.322	Storage	12.35min	Pomaceic	0.54	Triterpenes
421.226	Harvest	12.79min	Unknown	Unknown	Unknown
421.226	Storage	12.80min	Unknown	Unknown	Unknown
293.176	Storage	12.93min	Unknown	Unknown	Unknown
293.176	Harvest	12.94min	Unknown	Unknown	Unknown
487.343	Storage	13.04min	trihydroxyurs-12-en-28-oic acid	0.74	Triterpenes
487.343	Harvest	13.07min	trihydroxyurs-12-en-28-oic acid	0.74	Triterpenes
487.343	Harvest	13.29min	trihydroxyurs-12-en-28-oic acid	0.74	Triterpenes
487.343	Storage	13.29min	trihydroxyurs-12-en-28-oic acid	0.74	Triterpenes
325.184	Storage	13.51min	Unknown	Unknown	Unknown
421.227	Storage	13.63min	Unknown	Unknown	Unknown
421.226	Harvest	13.66min	Unknown	Unknown	Unknown
485.326	Storage	13.68min	annurcoic acid	-0.56	Triterpenes
471.347	Storage	13.71min	dihydroxyurs-12-en-28-oic acid	-0.36	Triterpenes
471.347	Harvest	13.75min	dihydroxyurs-12-en-28-oic acid	-0.36	Triterpenes
457.332	Harvest	14.00min	Unknown	Unknown	Unknown
471.347	Storage	14.11min	dihydroxyurs-12-en-28-oic acid	-0.36	Triterpenes
471.347	Harvest	14.16min	dihydroxyurs-12-en-28-oic acid	-0.36	Triterpenes
485.328	Storage	14.28min	annurcoic acid	1.44	Triterpenes
485.327	Harvest	14.31min	annurcoic acid	0.44	Triterpenes
339.2	Storage	14.36min	Unknown	Unknown	Unknown
339.2	Harvest	14.40min	Unknown	Unknown	Unknown
469.332	Storage	14.60min	3-Hydroxy-11-oxours-12-en-28-oic acid	0.34	Triterpenes
469.332	Harvest	14.65min	3-Hydroxy-11-oxours-12-en-28-oic acid	0.34	Triterpenes
649.373	Storage	14.66min	3-coumaroyloxy-trihydroxy-urs-12-en-28-oic acid	-0.36	Triterpenes
649.373	Harvest	14.68min	3-coumaroyloxy-trihydroxy-urs-12-en-28-oic acid	-0.36	Triterpenes
487.342	Storage	14.86min	trihydroxyurs-12-en-28-oic acid	-0.26	Triterpenes
487.342	Harvest	14.92min	trihydroxyurs-12-en-28-oic acid	-0.26	Triterpenes
471.349	Storage	15.05min	dihydroxyurs-12-en-28-oic acid	1.64	Triterpenes
471.349	Harvest	15.10min	dihydroxyurs-12-en-28-oic acid	1.64	Triterpenes
633.379	Storage	15.33min	coumaroyloxydihydroxyurs-12-en-28-oic acid	-0.06	Triterpenes
633.379	Harvest	15.37min	coumaroyloxydihydroxyurs-12-en-28-oic acid	-0.06	Triterpenes
487.342	Storage	15.82min	trihydroxyurs-12-en-28-oic acid	-0.26	Triterpenes
487.342	Harvest	15.86min	trihydroxyurs-12-en-28-oic acid	-0.26	Triterpenes
469.332	Storage	15.88min	3-Hydroxy-11-oxours-12-en-28-oic acid	0.34	Triterpenes
469.332	Harvest	15.93min	3-Hydroxy-11-oxours-12-en-28-oic acid	0.34	Triterpenes
473.282	Storage	16.01min	Unknown	Unknown	Unknown
473.282	Harvest	16.02min	Unknown	Unknown	Unknown
633.379	Storage	16.17min	coumaroyloxydihydroxyurs-12-en-28-oic acid	-0.06	Triterpenes
633.379	Harvest	16.25min	coumaroyloxydihydroxyurs-12-en-28-oic acid	-0.06	Triterpenes
469.333	Storage	16.35min	3-Hydroxy-11-oxours-12-en-28-oic acid	1.34	Triterpenes
469.333	Harvest	16.44min	3-Hydroxy-11-oxours-12-en-28-oic acid	1.34	Triterpenes
617.385	Storage	16.86min	coumaroyloxyhydroxyurs-12-en-28-oic acid	0.94	Triterpenes
617.384	Harvest	16.92min	coumaroyloxyhydroxyurs-12-en-28-oic acid	-0.06	Triterpenes
933.699	Storage	17.38min	Unknown	Unknown	Unknown
455.354	Storage	17.40min	ursolic acid	1.64	Triterpenes
933.7	Harvest	17.44min	Unknown	Unknown	Unknown
455.354	Harvest	17.47min	ursolic acid	1.64	Triterpenes
933.698	Storage	17.63min	Unknown	Unknown	Unknown
455.352	Harvest	17.92min	ursolic acid	-0.36	Triterpenes
830.591	Storage	18.05min	Unknown	Unknown	Unknown
617.383	Harvest	18.22min	coumaroyloxyhydroxyurs-12-en-28-oic acid	-1.06	Triterpenes
617.383	Storage	18.23min	coumaroyloxyhydroxyurs-12-en-28-oic acid	-1.06	Triterpenes
833.52	Harvest	18.26min	Unknown	Unknown	Unknown
453.337	Storage	18.35min	Unknown	Unknown	Unknown
617.383	Harvest	18.42min	coumaroyloxyhydroxyurs-12-en-28-oic acid	-1.06	Triterpenes
453.337	Harvest	18.43min	Unknown	Unknown	Unknown
833.519	Storage	18.48min	Unknown	Unknown	Unknown
279.233	Storage	18.97min	linoleic acid	0.74	Fatty acid
279.232	Harvest	19.05min	linoleic acid	-0.26	Fatty acid
601.389	Storage	19.12min	Unknown	Unknown	Unknown
601.388	Harvest	19.20min	Unknown	Unknown	Unknown
619.42	Harvest	19.37min	Unknown	Unknown	Unknown
277.217	Storage	19.65min	linolenic acid	0.34	Fatty acid
277.217	Harvest	19.73min	linolenic acid	0.34	Fatty acid
279.232	Storage	19.80min	linoleic acid	-0.26	Fatty acid
255.233	Storage	19.95min	palmitic acid	0.74	Fatty acid
822.529	Storage	19.99min	Unknown	Unknown	Unknown
517.229	Storage	2.01min	Unknown	Unknown	Unknown
517.229	Harvest	2.03min	Unknown	Unknown	Unknown
577.135	Harvest	2.23min	procyanidin B2	0.54	Flavonoid
577.135	Storage	2.24min	procyanidin B2	0.54	Flavonoid
353.088	Harvest	2.44min	chlorogenic acid	0.84	Flavonoid
191.056	Harvest	2.44min	quinic acid	0.54	Flavonoid
353.088	Storage	2.45min	chlorogenic acid	0.84	Flavonoid
191.056	Storage	2.45min	quinic acid	0.54	Flavonoid
351.13	Storage	2.76min	Unknown	Unknown	Unknown
351.13	Harvest	2.79min	Unknown	Unknown	Unknown
425.088	Harvest	2.97min	Unknown	Unknown	Unknown
577.136	Harvest	2.99min	procyanidin B2	1.54	Flavonoid
351.13	Storage	2.99min	Unknown	Unknown	Unknown
255.232	Harvest	20.02min	palmitic acid	-0.26	Fatty acid
281.248	Storage	20.13min	oleic acid	0.04	Fatty acid
822.53	Harvest	20.15min	Unknown	Unknown	Unknown
734.475	Storage	20.18min	Unknown	Unknown	Unknown
281.248	Harvest	20.21min	oleic acid	0.04	Fatty acid
1053.52	Storage	20.21min	Unknown	Unknown	Unknown
935.581	Storage	20.21min	Unknown	Unknown	Unknown
1049.57	Storage	20.22min	Unknown	Unknown	Unknown
367.285	Harvest	20.32min	Unknown	Unknown	Unknown
734.476	Harvest	20.32min	Unknown	Unknown	Unknown
1049.57	Harvest	20.35min	Unknown	Unknown	Unknown
1053.52	Harvest	20.35min	Unknown	Unknown	Unknown
935.581	Harvest	20.35min	Unknown	Unknown	Unknown
621.436	Storage	20.49min	ginsenoside compound K	-0.06	Triterpenes
855.677	Storage	20.51min	Unknown	Unknown	Unknown
279.232	Storage	20.52min	linoleic acid	-0.26	Fatty acid
367.285	Harvest	20.58min	Unknown	Unknown	Unknown
279.232	Harvest	20.59min	linoleic acid	-0.26	Fatty acid
855.677	Harvest	20.60min	Unknown	Unknown	Unknown
621.436	Harvest	20.64min	ginsenoside compound K	-0.06	Triterpenes
743.486	Harvest	20.74min	Unknown	Unknown	Unknown
279.232	Storage	20.83min	linoleic acid	-0.26	Fatty acid
279.232	Harvest	20.91min	linoleic acid	-0.26	Fatty acid
824.548	Storage	20.94min	Unknown	Unknown	Unknown
892.537	Storage	20.94min	Unknown	Unknown	Unknown
896.479	Storage	20.94min	Unknown	Unknown	Unknown
824.548	Harvest	21.08min	Unknown	Unknown	Unknown
896.481	Harvest	21.08min	Unknown	Unknown	Unknown
892.537	Harvest	21.09min	Unknown	Unknown	Unknown
736.492	Storage	21.10min	Unknown	Unknown	Unknown
1051.59	Storage	21.13min	Unknown	Unknown	Unknown
937.6	Storage	21.13min	Unknown	Unknown	Unknown
836.42	Harvest	21.22min	Unknown	Unknown	Unknown
804.481	Harvest	21.23min	Unknown	Unknown	Unknown
736.493	Harvest	21.24min	Unknown	Unknown	Unknown
937.6	Harvest	21.26min	Unknown	Unknown	Unknown
812.544	Storage	21.27min	Unknown	Unknown	Unknown
351.251	Storage	21.33min	Unknown	Unknown	Unknown
283.264	Storage	21.33min	stearic acid	0.44	Fatty acid
255.233	Storage	21.37min	palmitic acid	0.74	Fatty acid
283.264	Harvest	21.40min	stearic acid	0.44	Fatty acid
963.616	Harvest	21.43min	Unknown	Unknown	Unknown
281.247	Storage	21.44min	oleic acid	-0.96	Fatty acid
255.232	Harvest	21.45min	palmitic acid	-0.26	Fatty acid
281.248	Harvest	21.51min	oleic acid	0.04	Fatty acid
307.264	Storage	21.54min	Unknown	Unknown	Unknown
307.264	Harvest	21.62min	Unknown	Unknown	Unknown
819.53	Storage	21.64min	Unknown	Unknown	Unknown
255.232	Storage	21.69min	palmitic acid	-0.26	Fatty acid
891.463	Harvest	21.72min	Unknown	Unknown	Unknown
281.248	Storage	21.74min	oleic acid	0.04	Fatty acid
773.525	Harvest	21.75min	monogalactosyl-18:3,18:3-diacylglycerol	4.74	Fatty acid
255.232	Harvest	21.76min	palmitic acid	-0.26	Fatty acid
281.248	Harvest	21.82min	oleic acid	0.04	Fatty acid
712.537	Storage	21.82min	Unknown	Unknown	Unknown
894.555	Storage	21.83min	Unknown	Unknown	Unknown
748.514	Harvest	21.87min	Unknown	Unknown	Unknown
775.532	Harvest	21.89min	Unknown	Unknown	Unknown
307.264	Harvest	21.91min	Unknown	Unknown	Unknown
800.548	Storage	21.91min	Unknown	Unknown	Unknown
712.537	Harvest	21.92min	Unknown	Unknown	Unknown
826.566	Storage	21.95min	Unknown	Unknown	Unknown
898.498	Harvest	21.96min	Unknown	Unknown	Unknown
738.51	Storage	21.96min	Unknown	Unknown	Unknown
939.619	Storage	22.00min	Unknown	Unknown	Unknown
712.492	Storage	22.01min	Unknown	Unknown	Unknown
913.6	Storage	22.02min	Unknown	Unknown	Unknown
573.45	Harvest	22.08min	Unknown	Unknown	Unknown
826.566	Harvest	22.08min	Unknown	Unknown	Unknown
738.51	Harvest	22.09min	Unknown	Unknown	Unknown
800.548	Harvest	22.09min	Unknown	Unknown	Unknown
712.493	Harvest	22.13min	Unknown	Unknown	Unknown
913.602	Harvest	22.14min	Unknown	Unknown	Unknown
939.618	Harvest	22.16min	Unknown	Unknown	Unknown
852.58	Harvest	22.21min	Unknown	Unknown	Unknown
397.332	Storage	22.22min	Unknown	Unknown	Unknown
788.546	Storage	22.23min	Unknown	Unknown	Unknown
764.525	Harvest	22.24min	Unknown	Unknown	Unknown
397.332	Harvest	22.28min	Unknown	Unknown	Unknown
367.299	Storage	22.31min	Unknown	Unknown	Unknown
775.543	Storage	22.39min	Unknown	Unknown	Unknown
283.263	Storage	22.39min	stearic acid	-0.56	Fatty acid
309.28	Storage	22.40min	Unknown	Unknown	Unknown
575.466	Harvest	22.45min	Unknown	Unknown	Unknown
283.263	Harvest	22.45min	stearic acid	-0.56	Fatty acid
309.28	Harvest	22.47min	Unknown	Unknown	Unknown
775.543	Harvest	22.49min	Unknown	Unknown	Unknown
311.295	Storage	22.49min	eicosanoic acid	0.14	Fatty acid
431.352	Storage	22.55min	Unknown	Unknown	Unknown
311.295	Harvest	22.56min	eicosanoic acid	0.14	Fatty acid
431.352	Harvest	22.62min	Unknown	Unknown	Unknown
973.624	Harvest	22.64min	Unknown	Unknown	Unknown
283.263	Storage	22.66min	stearic acid	-0.56	Fatty acid
309.279	Storage	22.67min	Unknown	Unknown	Unknown
283.263	Harvest	22.73min	stearic acid	-0.56	Fatty acid
309.28	Harvest	22.74min	Unknown	Unknown	Unknown
915.619	Storage	22.78min	Unknown	Unknown	Unknown
714.509	Storage	22.82min	Unknown	Unknown	Unknown
297.279	Storage	22.83min	methyl octadecanoate	-0.26	Fatty acid
575.466	Harvest	22.84min	Unknown	Unknown	Unknown
740.525	Storage	22.86min	Unknown	Unknown	Unknown
915.619	Harvest	22.89min	Unknown	Unknown	Unknown
297.279	Harvest	22.90min	methyl octadecanoate	-0.26	Fatty acid
802.566	Storage	22.90min	Unknown	Unknown	Unknown
714.51	Harvest	22.95min	Unknown	Unknown	Unknown
740.525	Harvest	22.97min	Unknown	Unknown	Unknown
555.44	Storage	22.97min	Unknown	Unknown	Unknown
941.636	Storage	22.98min	Unknown	Unknown	Unknown
802.566	Harvest	23.01min	Unknown	Unknown	Unknown
828.582	Storage	23.01min	Unknown	Unknown	Unknown
766.541	Harvest	23.02min	Unknown	Unknown	Unknown
705.533	Storage	23.02min	Unknown	Unknown	Unknown
555.44	Harvest	23.04min	Unknown	Unknown	Unknown
777.559	Storage	23.06min	Unknown	Unknown	Unknown
740.525	Storage	23.07min	Unknown	Unknown	Unknown
941.636	Harvest	23.09min	Unknown	Unknown	Unknown
828.582	Harvest	23.11min	Unknown	Unknown	Unknown
369.316	Storage	23.14min	Nonadecanoic acid (1TMS)	-2.76	Fatty acid
765.519	Harvest	23.15min	Unknown	Unknown	Unknown
823.563	Harvest	23.15min	Unknown	Unknown	Unknown
425.363	Storage	23.16min	Unknown	Unknown	Unknown
740.525	Harvest	23.18min	Unknown	Unknown	Unknown
802.565	Storage	23.19min	Unknown	Unknown	Unknown
369.315	Harvest	23.20min	Nonadecanoic acid (1TMS)	-3.76	Fatty acid
425.362	Harvest	23.22min	Unknown	Unknown	Unknown
337.31	Storage	23.22min	Unknown	Unknown	Unknown
311.293	Storage	23.23min	eicosanoic acid	-1.86	Fatty acid
337.311	Harvest	23.29min	Unknown	Unknown	Unknown
311.293	Harvest	23.30min	eicosanoic acid	-1.86	Fatty acid
828.581	Storage	23.30min	Unknown	Unknown	Unknown
802.565	Harvest	23.32min	Unknown	Unknown	Unknown
557.456	Storage	23.35min	Unknown	Unknown	Unknown
728.525	Storage	23.38min	Unknown	Unknown	Unknown
557.456	Harvest	23.42min	Unknown	Unknown	Unknown
828.582	Harvest	23.42min	Unknown	Unknown	Unknown
339.326	Storage	23.45min	docosanoic acid	-0.16	Fatty acid
311.294	Storage	23.48min	eicosanoic acid	-0.86	Fatty acid
337.311	Harvest	23.51min	Unknown	Unknown	Unknown
728.525	Harvest	23.51min	Unknown	Unknown	Unknown
339.326	Harvest	23.51min	docosanoic acid	-0.16	Fatty acid
311.294	Harvest	23.54min	eicosanoic acid	-0.86	Fatty acid
325.311	Storage	23.61min	methyl eicosanoate	0.44	Fatty acid
557.455	Storage	23.63min	Unknown	Unknown	Unknown
943.652	Storage	23.63min	Unknown	Unknown	Unknown
802.565	Harvest	23.64min	Unknown	Unknown	Unknown
707.549	Storage	23.65min	Unknown	Unknown	Unknown
325.311	Harvest	23.68min	methyl eicosanoate	0.44	Fatty acid
767.534	Storage	23.69min	Unknown	Unknown	Unknown
557.456	Harvest	23.71min	Unknown	Unknown	Unknown
825.579	Storage	23.72min	Unknown	Unknown	Unknown
943.652	Harvest	23.73min	Unknown	Unknown	Unknown
767.535	Harvest	23.77min	Unknown	Unknown	Unknown
1015.67	Harvest	23.86min	Unknown	Unknown	Unknown
839.505	Harvest	23.87min	Unknown	Unknown	Unknown
353.342	Storage	23.88min	methyl docosanoate	0.14	Fatty acid
793.551	Harvest	23.89min	Unknown	Unknown	Unknown
397.347	Storage	23.89min	Unknown	Unknown	Unknown
325.311	Harvest	23.91min	methyl eicosanoate	0.44	Fatty acid
559.471	Storage	23.93min	Unknown	Unknown	Unknown
353.342	Harvest	23.94min	methyl docosanoate	0.14	Fatty acid
371.331	Storage	23.94min	Unknown	Unknown	Unknown
339.326	Storage	23.96min	docosanoic acid	-0.16	Fatty acid
397.346	Harvest	23.97min	Unknown	Unknown	Unknown
371.331	Harvest	24.01min	Unknown	Unknown	Unknown
559.472	Harvest	24.01min	Unknown	Unknown	Unknown
339.326	Harvest	24.03min	docosanoic acid	-0.16	Fatty acid
814.648	Storage	24.06min	Unknown	Unknown	Unknown
581.524	Storage	24.08min	Unknown	Unknown	Unknown
598.515	Storage	24.09min	Unknown	Unknown	Unknown
877.645	Storage	24.09min	Unknown	Unknown	Unknown
814.649	Harvest	24.15min	Unknown	Unknown	Unknown
598.515	Harvest	24.17min	Unknown	Unknown	Unknown
877.646	Harvest	24.17min	Unknown	Unknown	Unknown
339.327	Storage	24.17min	docosanoic acid	0.84	Fatty acid
581.525	Harvest	24.18min	Unknown	Unknown	Unknown
339.326	Harvest	24.25min	docosanoic acid	-0.16	Fatty acid
828.663	Storage	24.43min	Unknown	Unknown	Unknown
891.663	Storage	24.43min	Unknown	Unknown	Unknown
828.663	Harvest	24.53min	Unknown	Unknown	Unknown
891.663	Harvest	24.53min	Unknown	Unknown	Unknown
992.755	Harvest	24.57min	Unknown	Unknown	Unknown
421.226	Harvest	24.59min	Unknown	Unknown	Unknown
421.226	Storage	24.62min	Unknown	Unknown	Unknown
399.362	Storage	24.66min	campesterol	-0.56	Fatty acid
399.362	Harvest	24.74min	campesterol	-0.56	Fatty acid
421.225	Harvest	24.79min	Unknown	Unknown	Unknown
842.681	Storage	24.79min	Unknown	Unknown	Unknown
905.68	Storage	24.81min	Unknown	Unknown	Unknown
626.547	Storage	24.82min	Unknown	Unknown	Unknown
609.556	Storage	24.83min	Unknown	Unknown	Unknown
842.681	Harvest	24.90min	Unknown	Unknown	Unknown
905.679	Harvest	24.92min	Unknown	Unknown	Unknown
609.556	Harvest	24.93min	Unknown	Unknown	Unknown
626.547	Harvest	24.93min	Unknown	Unknown	Unknown
421.226	Storage	24.95min	Unknown	Unknown	Unknown
339.199	Storage	24.99min	Unknown	Unknown	Unknown
395.388	Storage	25.04min	Unknown	Unknown	Unknown
421.225	Harvest	25.10min	Unknown	Unknown	Unknown
395.388	Harvest	25.12min	Unknown	Unknown	Unknown
717.586	Storage	25.27min	Unknown	Unknown	Unknown
421.225	Storage	25.29min	Unknown	Unknown	Unknown
717.586	Harvest	25.34min	Unknown	Unknown	Unknown
427.393	Harvest	25.43min	Unknown	Unknown	Unknown
423.419	Storage	25.81min	tetradecyl tetradecanoate	-1.06	Fatty acid
423.42	Harvest	25.90min	tetradecyl tetradecanoate	-0.06	Fatty acid
883.681	Storage	26.25min	Unknown	Unknown	Unknown
425.088	Storage	3.01min	Unknown	Unknown	Unknown
577.136	Storage	3.01min	procyanidin B2	1.54	Flavonoid
289.072	Harvest	3.02min	epicatechin	0.94	Flavonoid
351.13	Harvest	3.03min	Unknown	Unknown	Unknown
289.072	Storage	3.05min	epicatechin	0.94	Flavonoid
245.082	Storage	3.08min	Unknown	Unknown	Unknown
245.082	Harvest	3.09min	Unknown	Unknown	Unknown
481.099	Harvest	3.12min	Unknown	Unknown	Unknown
481.099	Storage	3.12min	Unknown	Unknown	Unknown
415.161	Harvest	3.25min	Unknown	Unknown	Unknown
337.093	Harvest	3.32min	trans-5-p-coumaroyl quinic acid	0.74	Flavonoid
337.093	Storage	3.32min	trans-5-p-coumaroyl quinic acid	0.74	Flavonoid
437.203	Storage	3.34min	Unknown	Unknown	Unknown
865.197	Harvest	3.45min	procyanidin C1	-0.86	Flavonoid
865.197	Storage	3.49min	procyanidin C1	-0.86	Flavonoid
1153.26	Harvest	3.72min	procyanidin tetramer	1.74	Flavonoid
1153.26	Storage	3.76min	procyanidin tetramer	1.74	Flavonoid
1153.26	Harvest	3.95min	procyanidin tetramer	2.74	Flavonoid
1153.26	Storage	4.01min	procyanidin tetramer	1.74	Flavonoid
547.239	Storage	4.07min	Unknown	Unknown	Unknown
547.239	Harvest	4.12min	Unknown	Unknown	Unknown
865.198	Harvest	4.22min	procyanidin C1	0.14	Flavonoid
865.199	Storage	4.24min	procyanidin C1	1.14	Flavonoid
1001.21	Harvest	4.91min	Unknown	Unknown	Unknown
1153.26	Harvest	4.91min	procyanidin tetramer	2.74	Flavonoid
439.218	Storage	4.96min	Unknown	Unknown	Unknown
1153.26	Storage	4.97min	procyanidin tetramer	2.74	Flavonoid
395.192	Storage	5.01min	Pregnenolone sulfate	2.94	Flavonoid
865.197	Harvest	5.02min	procyanidin C1	-0.86	Flavonoid
865.197	Storage	5.06min	procyanidin C1	-0.86	Flavonoid
609.147	Harvest	5.09min	quercetin 3-rutinoside	1.54	Flavonoid
405.177	Storage	5.09min	Unknown	Unknown	Unknown
405.177	Harvest	5.10min	Unknown	Unknown	Unknown
609.147	Storage	5.10min	quercetin 3-rutinoside	1.54	Flavonoid
1441.32	Harvest	5.19min	procyanindin 5x	-1.66	Flavonoid
245.093	Harvest	5.25min	N-acetyltryptophan	0.54	Organic acid
245.093	Storage	5.25min	N-acetyltryptophan	0.54	Organic acid
409.208	Storage	5.38min	Threitol (4TMS)	-0.06	Flavonoid
577.135	Harvest	5.50min	procyanidin B2	0.54	Flavonoid
577.135	Storage	5.52min	procyanidin B2	0.54	Flavonoid
463.088	Harvest	5.61min	quercetin 3-galactoside	0.44	Flavonoid
463.089	Storage	5.63min	quercetin 3-galactoside	1.44	Flavonoid
1441.33	Harvest	5.73min	procyanindin 5x	0.34	Flavonoid
1441.33	Storage	5.84min	procyanindin 5x	0.34	Flavonoid
477.104	Harvest	6.14min	isorhamnetin 3-galactoside	0.84	Flavonoid
505.099	Harvest	6.18min	quercetin 3-(6'' acetyl-glucoside)	0.94	Flavonoid
505.099	Storage	6.22min	quercetin 3-(6'' acetyl-glucoside)	0.94	Flavonoid
433.078	Harvest	6.23min	quercetin 3-xyloside	1.04	Flavonoid
1001.26	Harvest	6.25min	Unknown	Unknown	Unknown
567.173	Harvest	6.26min	phloretin-2'-O-xyloglucoside	1.74	Flavonoid
433.078	Storage	6.26min	quercetin 3-xyloside	1.04	Flavonoid
567.173	Storage	6.27min	phloretin-2'-O-xyloglucoside	1.74	Flavonoid
433.078	Harvest	6.55min	quercetin 3-xyloside	1.04	Flavonoid
301.035	Harvest	6.56min	quercetin	0.24	Flavonoid
301.035	Storage	6.59min	quercetin	0.24	Flavonoid
433.078	Storage	6.59min	quercetin 3-xyloside	1.04	Flavonoid
447.094	Harvest	6.76min	quercetin 3-rhamnoside	1.34	Flavonoid
447.094	Storage	6.79min	quercetin 3-rhamnoside	1.34	Flavonoid
435.129	Harvest	7.14min	phloridzin	-0.06	Flavonoid
435.13	Storage	7.16min	phloridzin	0.94	Flavonoid
417.083	Harvest	7.31min	kaempferol 3-arabinoside	0.94	Flavonoid
417.083	Storage	7.35min	kaempferol 3-arabinoside	0.94	Flavonoid
709.192	Harvest	8.04min	Unknown	Unknown	Unknown
421.129	Harvest	8.25min	Unknown	Unknown	Unknown
609.124	Harvest	8.32min	prodelphinidine	-0.36	Flavonoid
609.124	Storage	8.35min	prodelphinidine	-0.36	Flavonoid
242.176	Harvest	9.45min	Unknown	Unknown	Unknown
