# Supplementary material for: Quantitative trait loci influencing pentacyclic triterpene composition in apple fruit peel
Source: Sci Rep. 2019 Dec 6;9:18501. doi: 10.1038/s41598-019-55070-5 (PMC6898447; doi:10.1038/s41598-019-55070-5)
Supplement: Supplementary file 2 — Supplemental Material 2: Chemical compounds detected by UHPLC in the progeny of the ‘Royal Gala’ x ‘Granny Smith’ population. m/z: mass (M-H-). [file 41598_2019_55070_MOESM2_ESM.xlsx]

## Sheet: Description
Quantitative trait loci influencing pentacyclic triterpene composition in apple fruit peel
John T. Christeller, Tony K. McGhie, Jason W. Johnston, Bridie Carr, David Chagné
Supplemental material 2

## Sheet: Compounds stats
Year	Mass [M-H] (m/z)	Compound	Isoform	Fruit sample assessed	Mean	Median	1st quartile	3rd quartile	Minimum	Maximum	Kurtosis	Skewness	Distribution	Change during storage
2015	649.373	3-coumaroyloxy-trihydroxy-urs-12-en-28-oic acid	na	Harvest	11522.8	8396.7	3640.8	16937.3	0	48270.3	1.2	1.2	skewed
2015	649.373	3-coumaroyloxy-trihydroxy-urs-12-en-28-oic acid	na	Storage	17967.7	14424.1	8746.3	25287.7	0	56415.4	0.6	0.9	normal	Increase
2013	469.331	3-oxo-1a-hydroxy-urs-12-ene-28-oic acid	A	Harvest	9188.9	1768.5	0	7979.1	0	144719	18.8	4.1	skewed
2013	469.331	3-oxo-1a-hydroxy-urs-12-ene-28-oic acid	A	Harvest	11164.6	8223.5	4049.2	18491.3	0	76570.8	4.3	1.1	skewed
2013	469.331	3-oxo-1a-hydroxy-urs-12-ene-28-oic acid	A	Harvest	11208.7	13156.8	5083.8	20603.6	0	64579.7	0.9	-0.3	normal
2013	469.331	3-oxo-1a-hydroxy-urs-12-ene-28-oic acid	A	Storage	9454.9	9785.8	1549.1	15765.1	0	53140.2	1.2	0.7	skewed	Increase
2013	469.331	3-oxo-1a-hydroxy-urs-12-ene-28-oic acid	A	Storage	36885.2	37297.8	25791.5	44496.6	0	87885.9	0.7	0.3	normal	Increase
2013	469.331	3-oxo-1a-hydroxy-urs-12-ene-28-oic acid	A	Storage	65758.9	59903.4	32341.4	91318.4	0	218281	0.7	0.9	skewed	Increase
2015	469.332	3-oxo-1a-hydroxy-urs-12-ene-28-oic acid	na	Harvest	11587	10808.4	8206.6	13742.6	0	31891.9	2.8	1.3	skewed
2015	469.332	3-oxo-1a-hydroxy-urs-12-ene-28-oic acid	na	Harvest	27728.7	24404.4	16359.6	37533.8	0	75454	0.4	0.9	normal
2015	469.333	3-oxo-1a-hydroxy-urs-12-ene-28-oic acid	na	Harvest	66488.9	64797.3	42205.1	84630.4	0	154370	-0.2	0.4	bimodal
2015	469.332	3-oxo-1a-hydroxy-urs-12-ene-28-oic acid	na	Storage	9311.5	9014.7	6960	11090.2	4799.5	22725.7	3.2	1.3	skewed	Increase
2015	469.332	3-oxo-1a-hydroxy-urs-12-ene-28-oic acid	na	Storage	22893.8	20479.9	12835.2	30997.5	0	62545	0.8	1	normal	Decrease
2015	469.333	3-oxo-1a-hydroxy-urs-12-ene-28-oic acid	na	Storage	131466	129472	108264	147326	67204.3	249832	1.3	0.9	normal	Increase
2013	453.336	3-oxo-urs-12-ene-28-oic acid	na	Harvest	3363.2	3031.9	2151	4421.6	0	11042	1	0.6	skewed
2013	453.336	3-oxo-urs-12-ene-28-oic acid	na	Storage	1935.7	2129.3	521.1	3024.1	0	7974.7	0.5	-0.1	normal	Decrease
2015	453.337	3-oxo-urs-12-ene-28-oic acid	na	Harvest	10284.6	9862.1	8109.1	12014.5	0	21556.6	1.6	0.6	normal
2015	453.337	3-oxo-urs-12-ene-28-oic acid	na	Storage	7975.6	7760.6	6624.7	9437.5	4453.8	13022.8	-0.4	0.4	bimodal	Decrease
2013	455.352	3?-hydroxy-urs-12-ene-28-oic acid	B	Harvest	23625.5	20411.9	18331.7	28788	0	57330	1	0.7	skewed
2013	455.352	3?-hydroxy-urs-12-ene-28-oic acid	B	Harvest	46937.1	46889.6	43299	49997.1	26016.3	63856.4	1.9	-0.2	normal
2013	455.352	3?-hydroxy-urs-12-ene-28-oic acid	B	Storage	13925.5	16649.7	4909.4	20068.5	0	49828.9	0.1	-0.1	normal	Increase
2013	455.352	3?-hydroxy-urs-12-ene-28-oic acid	B	Storage	46418.1	46838.4	43061.1	50082	28369.7	56586.7	0.7	-0.6	skewed	Stable
2015	455.352	3?-hydroxy-urs-12-ene-28-oic acid	na	Harvest	4647.7	5537.3	0	7105.6	0	12503.5	-1.3	-0.2	bimodal
2015	455.354	3?-hydroxy-urs-12-ene-28-oic acid	na	Harvest	133481	128148	116617	147251	0	232245	3.5	0.1	normal
2015	455.354	3?-hydroxy-urs-12-ene-28-oic acid	na	Storage	98100.5	95730.5	87261	109081	24325.3	156135	2.6	0	normal	Decrease
2013	471.347	dihydroxy-urs-12-ene-28-oic acid	A	Harvest	8444.4	7756.3	5868.9	11140	0	23903.9	1.3	0.8	skewed
2013	471.347	dihydroxy-urs-12-ene-28-oic acid	B	Harvest	27113.2	23977.5	14219.6	35949.5	0	131543	4	1.5	skewed
2013	471.347	dihydroxy-urs-12-ene-28-oic acid	C	Harvest	36150.5	35234.3	23963.4	44718.1	0	146301	2.1	0.4	normal
2013	471.347	dihydroxy-urs-12-ene-28-oic acid	D	Harvest	30077.2	28568.3	23808.9	33555.7	0	76244.8	2	0.6	skewed
2013	471.347	dihydroxy-urs-12-ene-28-oic acid	A	Storage	8169.4	8407.1	5593.4	10934.2	0	20321.1	0	0	normal	Stable
2013	471.347	dihydroxy-urs-12-ene-28-oic acid	B	Storage	31788.7	29751.4	15464	42177.7	0	130968	1.5	1	skewed	Increase
2013	471.347	dihydroxy-urs-12-ene-28-oic acid	C	Storage	36251.1	37300.4	20122.2	54137.2	0	135293	0.5	0.1	normal	Increase
2013	471.347	dihydroxy-urs-12-ene-28-oic acid	D	Storage	26999.3	28477.2	20382.5	34701.8	0	62036.9	0.6	-0.4	normal	Stable
2015	471.347	dihydroxy-urs-12-ene-28-oic acid	na	Harvest	9708.9	8996.5	0	14901.8	0	49912.4	2	1.1	skewed
2015	471.347	dihydroxy-urs-12-ene-28-oic acid	na	Harvest	18584.7	17156.8	10549.2	24740.2	0	71062.7	4.2	1.5	skewed
2015	471.349	dihydroxy-urs-12-ene-28-oic acid	na	Harvest	142860	142465	123054	160901	0	244136	3.3	-0.3	normal
2015	471.347	dihydroxy-urs-12-ene-28-oic acid	na	Storage	8949.9	8676.3	6576.2	11500.7	0	35519.7	3.8	1.1	skewed	Stable
2015	471.347	dihydroxy-urs-12-ene-28-oic acid	na	Storage	12815.7	12278	7113.8	16608.8	0	41641	0.9	0.7	normal	Decrease
2015	471.349	dihydroxy-urs-12-ene-28-oic acid	na	Storage	119660	116041	105169	130696	84897.6	192252	1.4	1	skewed	Decrease
2013	455.352	hydroxy-urs-12-ene-28-oic acid	C	Harvest	21295.7	18005.5	15140.9	25810.3	0	64757.9	2	0.7	skewed
2013	455.352	hydroxy-urs-12-ene-28-oic acid	C	Storage	10368.1	12144.1	3836	16420.2	0	61772.6	1.4	-0.1	normal	Decrease
2013	633.379	p-coumaroyloxy-dihydroxy-urs-12-ene-28-oic acid	A	Harvest	25159.8	20511.1	11951.1	32221.4	3360.3	89326.2	1.3	1.3	skewed
2013	633.379	p-coumaroyloxy-dihydroxy-urs-12-ene-28-oic acid	B	Harvest	24393.9	17158.4	9493.9	30544.9	1796.9	107003	3	1.8	skewed
2013	633.379	p-coumaroyloxy-dihydroxy-urs-12-ene-28-oic acid	D	Harvest	37911	37801.4	24985.9	45239.6	7814.4	112454	2.7	1	skewed
2013	633.379	p-coumaroyloxy-dihydroxy-urs-12-ene-28-oic acid	E	Harvest	70468.2	69129.2	48750.1	78473.8	15013.8	188942	3	1.4	skewed
2013	633.379	p-coumaroyloxy-dihydroxy-urs-12-ene-28-oic acid	A	Storage	37868	31695	20874.7	49249.4	4473.9	113346	1.3	1.2	skewed	Increase
2013	633.379	p-coumaroyloxy-dihydroxy-urs-12-ene-28-oic acid	B	Storage	23917.1	19583.4	10590.8	31365.1	1780.4	120224	8.1	2.3	skewed	Stable
2013	633.379	p-coumaroyloxy-dihydroxy-urs-12-ene-28-oic acid	D	Storage	58022.7	52821.3	44801.2	63423.7	16823.1	194606	10.3	2.5	skewed	Increase
2013	633.379	p-coumaroyloxy-dihydroxy-urs-12-ene-28-oic acid	E	Storage	98248.4	88441.8	72885	110336	31162.5	394402	13.4	3	skewed	Increase
2015	633.379	p-coumaroyloxy-dihydroxy-urs-12-ene-28-oic acid	na	Harvest	23467.8	19389.2	14709.2	30947.4	0	78053.5	2.1	1.2	skewed
2015	633.379	p-coumaroyloxy-dihydroxy-urs-12-ene-28-oic acid	na	Harvest	47899.2	40774.6	28063.6	60272.5	0	183912	4.3	1.8	skewed
2015	633.379	p-coumaroyloxy-dihydroxy-urs-12-ene-28-oic acid	na	Storage	22415.2	20767.5	14641.3	28903.3	5348.5	52561.9	0.1	0.8	normal	Stable
2015	633.379	p-coumaroyloxy-dihydroxy-urs-12-ene-28-oic acid	na	Storage	42640.2	42350.2	27469.1	51755.6	10916.3	122732	2	1.1	skewed	Stable
2013	617.384	p-coumaroyloxy-hydroxy-urs-12-ene-28-oic acid	A	Harvest	22764.1	20426	14995.2	28040.6	4749	65402.3	1.6	1.1	skewed
2013	617.384	p-coumaroyloxy-hydroxy-urs-12-ene-28-oic acid	B	Harvest	62278.9	61405.1	50058.3	72425.8	25392.7	128147	0.8	0.7	skewed
2013	617.384	p-coumaroyloxy-hydroxy-urs-12-ene-28-oic acid	C	Harvest	63724	62284.7	51995.3	72087.6	23618.7	127176	0.6	0.6	skewed
2013	617.384	p-coumaroyloxy-hydroxy-urs-12-ene-28-oic acid	A	Storage	19452.7	19217.2	11886.3	25585.4	206.7	48236.1	-0.1	0.4	normal	Stable
2013	617.384	p-coumaroyloxy-hydroxy-urs-12-ene-28-oic acid	B	Storage	64171.2	63611.5	50053.9	75468.6	32074.4	113141	0	0.5	skewed	Stable
2013	617.384	p-coumaroyloxy-hydroxy-urs-12-ene-28-oic acid	C	Storage	67024.3	64665.5	54439.6	74638.6	29953.9	135291	1.4	1	skewed	Stable
2015	617.383	p-coumaroyloxy-hydroxy-urs-12-ene-28-oic acid	na	Harvest	7192.9	4694.3	0	11227.8	0	42366.1	3.7	1.8	skewed
2015	617.383	p-coumaroyloxy-hydroxy-urs-12-ene-28-oic acid	na	Harvest	8458.6	5355.4	0	11044.2	0	52448.4	5.2	2.1	skewed
2015	617.384	p-coumaroyloxy-hydroxy-urs-12-ene-28-oic acid	na	Harvest	118573	112212	92801.7	139155	0	235786	1.3	0.5	normal
2015	617.383	p-coumaroyloxy-hydroxy-urs-12-ene-28-oic acid	na	Storage	9952.3	7942.7	2965.2	12718.7	0	47377	2	1.3	skewed	Increase
2015	617.385	p-coumaroyloxy-hydroxy-urs-12-ene-28-oic acid	na	Storage	95518.7	95582.5	76709.6	107785	55118.6	150443	-0.7	0.3	bimodal	Decrease
2013	503.337	tetrahydroxy-urs-12-ene-28-oic acid	na	Harvest	17066.6	11377.6	6467	19771.2	0	113300	9.2	2.8	skewed
2013	503.337	tetrahydroxy-urs-12-ene-28-oic acid	na	Storage	9587.7	6864.6	4469.9	11792.4	0	52266.5	6.6	2.2	skewed	Decrease
2013	487.342	trihydroxy-urs-12-ene-28-oic acid	na	Harvest	41695.9	37636	14391.3	69628.4	0	232196	1.1	0.4	normal
2013	487.342	trihydroxy-urs-12-ene-28-oic acid	na	Storage	53957.4	56371.7	24827.4	84099.2	0	221465	0.4	0.2	normal	Increase
2015	487.342	trihydroxy-urs-12-ene-28-oic acid	na	Harvest	3601.2	4335.5	0	5927	0	10550.6	-1.3	0.1	bimodal
2015	487.342	trihydroxy-urs-12-ene-28-oic acid	na	Harvest	4772.7	4561.4	0	7786.2	0	18769.2	-0.2	0.6	bimodal
2015	487.342	trihydroxy-urs-12-ene-28-oic acid	na	Harvest	6451.2	5963	3776.9	9195.1	0	20535.4	0.3	0.7	normal
2015	487.343	trihydroxy-urs-12-ene-28-oic acid	na	Harvest	70546.6	62235.3	31239.1	92496.4	0	223441	0.3	0.8	normal
2015	487.343	trihydroxy-urs-12-ene-28-oic acid	na	Harvest	75055.4	72205.9	42921.4	109155	0	186193	-0.6	0.2	bimodal
2015	487.342	trihydroxy-urs-12-ene-28-oic acid	na	Storage	3163	2835.6	0	5494.3	0	13576.8	0	0.8	normal	Stable
2015	487.342	trihydroxy-urs-12-ene-28-oic acid	na	Storage	3240.5	3093.6	0	5271.8	0	19699.2	4.2	1.6	skewed	Stable
2015	487.343	trihydroxy-urs-12-ene-28-oic acid	na	Storage	73162.1	67654.2	36620.3	106230	0	194487	-0.6	0.4	bimodal	Stable
2015	487.343	trihydroxy-urs-12-ene-28-oic acid	na	Storage	78707.3	78376.2	55794.5	99671.3	0	160058	-0.1	0	bimodal	Stable
