# Supplementary material for: Quantitative trait loci influencing pentacyclic triterpene composition in apple fruit peel
Source: Sci Rep. 2019 Dec 6;9:18501. doi: 10.1038/s41598-019-55070-5 (PMC6898447; doi:10.1038/s41598-019-55070-5)
Supplement: Supplementary file 3 — Supplemental Material 3: Triterpene compound correlations in the ‘Royal Gala’ x ‘Granny Smith’ segregating population. [file 41598_2019_55070_MOESM3_ESM.xlsx]

## Sheet: Description
Quantitative trait loci influencing pentacyclic triterpene composition in apple fruit peel
John T. Christeller, Tony K. McGhie, Jason W. Johnston, Bridie Carr, David Chagné
Supplemental material 3

## Sheet: Compounds key
3-oxo-1a-hydroxy-urs-12-ene-28-oic acid	1,2,3, 22, 23, 24, 41, 42, 43, 62, 63, 64
hydroxy-urs-12-ene-28-oic acid	11, 51
p-coumaroyloxy-dihydroxy-urs-12-ene-28-oic acid	12, 13, 14, 15, 31, 32, 52, 53, 54, 55, 70, 71
p-coumaroyloxy-hydroxy-urs-12-ene-28-oic acid	16, 17, 18, 33, 34, 35, 56, 57, 58, 72, 73
tetrahydroxy-urs-12-ene-28-oic acid	19, 59
trihydroxy-urs-12-ene-28-oic acid	20, 36, 37, 38, 39, 40, 60, 74, 75, 76, 77
3-coumaroyloxy-trihydroxy-urs-12-en-28-oic acid	21, 61
dihydroxy-urs-12-ene-28-oic acid	28, 29, 30, 67, 68, 69
3-oxo-urs-12-ene-28-oic acid	4, 24, 44, 65
3β-hydroxy-urs-12-ene-28-oic acid	5, 6, 26, 27, 45, 46, 65, 66
dihydroxy-urs-12-ene-28-oic acid	7, 8, 9, 10, 11, 47, 48, 49, 50, 51

## Sheet: Correl proba
_Rows_	c1	c2	c3	c4	c5	c6	c7	c8	c9	c10	c11	c12	c13	c14	c15	c16	c17	c18	c19	c20	c21	c22	c23	c24	c25	c26	c27	c28	c29	c30	c31	c32	c33	c34	c35	c36	c37	c38	c39	c40	c41	c42	c43	c44	c45	c46	c47	c48	c49
c1
c2	4.39831e-06
c3	0.00564428	0.249215
c4	0.0165717	0.0632945	0.602531
c5	0.0719376	0.744275	0.501666	0.158236
c6	0.0793357	0.679626	1.29062e-14	0.620809	0.184275
c7	0.0582483	0.0465412	0.853831	2.94222e-13	0.712336	0.443238
c8	0.669695	0.478088	0.249421	0.197598	0.93207	0.223545	0.114293
c9	0.331238	0.612935	0.928916	0.000162868	0.086955	0.84264	8.09728e-11	0.85589
c10	0.315381	0.509236	0.879594	2.25431e-07	0.76177	0.968175	7.11396e-15	0.233464	1.21511e-13
c11	0.26855	0.779147	0.750104	0.193934	0.000119863	0.335061	0.231646	0.28308	0.0216706	0.155908
c12	0.378318	0.822163	0.345117	0.39592	0.15666	0.113681	0.138396	1.58312e-06	0.224411	0.639518	0.0130448
c13	0.0667332	0.114638	0.805976	0.733203	2.64098e-05	0.788657	0.679404	0.284499	0.299648	0.700019	0.000957918	0.126034
c14	0.0369553	0.120022	0.422373	0.463948	0.0142567	0.75304	0.994916	1.18245e-05	0.569257	0.789327	0.305725	7.19981e-06	0.0060654
c15	0.963527	0.541698	0.19582	0.882774	0.524757	0.166717	0.0617995	0.674238	0.230419	0.0148827	0.879767	0.355432	0.0670042	0.557132
c16	0.537533	0.719666	0.0473983	0.208992	0.088503	0.0146986	0.00538407	0.371049	0.0195474	0.0356027	0.35981	0.122249	0.259655	0.00686684	0.0409935
c17	0.0449473	0.941822	8.16121e-21	0.463606	0.225886	8.34137e-08	0.88788	0.207601	0.869402	0.240158	0.538942	0.600515	0.183313	0.258919	0.022694	0.104272
c18	0.700142	0.441648	0.000106432	0.648161	0.57911	2.49939e-16	0.281996	0.00447775	0.415855	0.00197735	0.779211	0.500298	0.460452	0.407495	0.00169014	0.00434323	4.57021e-08
c19	0.274433	0.903488	7.31534e-08	0.00339109	0.847189	0.00101019	0.0333679	0.000128041	0.865688	0.774272	0.913357	0.453366	0.489117	0.128249	0.601647	0.419613	1.50551e-14	0.000145248
c20	0.0663917	0.0240677	0.0938847	0.157459	0.219093	0.113683	0.337402	0.29163	0.807278	0.26654	0.889583	0.52986	0.0939304	0.0915095	0.0627923	0.0987219	0.000670321	0.00574109	0.00498992
c21	0.617898	0.472878	0.000583641	0.0178093	0.168018	0.000225233	0.0167167	2.28325e-08	0.885967	0.377888	0.449503	0.159868	0.944154	0.0928986	0.969888	0.776715	4.61231e-05	5.06725e-07	1.12237e-11	0.0623729
c22	0.288848	0.608274	0.843752	0.900885	0.131401	0.798669	0.796865	0.702095	0.437725	0.491209	0.0396506	0.143641	0.0161964	0.925025	1.34124e-11	0.554996	0.129393	0.148973	0.226957	0.424271	0.587866
c23	0.978246	0.752224	0.442854	0.733151	0.0281302	0.728754	0.642092	0.472278	0.260607	0.029114	0.225962	0.702934	0.119211	0.00804116	0.846442	5.18503e-13	0.888853	0.829357	0.328579	0.283341	0.649234	0.940321
c24	0.018422	0.325267	0.188794	0.394126	0.378017	0.999568	0.260917	0.0191994	0.370994	0.585206	0.109177	0.0859606	0.241568	0.581261	0.002805	0.994246	0.1211	0.966738	0.399297	0.0581561	0.663212	0.00178034	0.561888
c25	0.191468	0.530216	0.150236	0.847439	0.49476	0.769103	0.890077	0.0105065	0.743155	0.11576	0.504718	0.939037	0.758992	0.733725	0.327816	0.00182964	0.327039	0.483396	0.325477	0.575093	0.481897	0.730532	3.86752e-09	0.261585
c26	0.425855	0.854186	0.0304186	0.275542	0.876969	0.0570963	0.817795	0.367375	0.527777	0.730951	0.330506	0.533905	0.587297	0.696041	0.0424072	0.922868	0.00120857	0.0290785	0.000415756	0.00611263	0.0232248	0.229346	0.704913	0.555416	0.613528
c27	0.0031602	0.185653	1.69684e-21	0.581052	0.404807	3.43761e-07	0.411048	0.685803	0.638234	0.812764	0.331023	0.804877	0.726526	0.422653	0.731222	0.111543	1.43392e-10	0.0182023	0.00178507	0.429545	0.0389803	0.969578	0.380711	0.185829	0.551651	0.153168
c28	0.0638064	0.761859	1.02347e-05	0.0821963	0.468537	0.000860065	0.364761	0.00413516	0.961205	0.550321	0.29827	0.592673	0.383346	0.159892	0.271379	0.560379	4.59761e-09	0.00133416	2.77139e-22	0.0640483	4.10131e-07	0.173267	0.240177	0.15103	0.526618	0.00252562	0.0192139
c29	0.308461	0.293999	0.104327	0.743199	0.535244	0.000370592	0.762113	0.84196	0.390901	0.0650224	0.459538	0.832976	0.652826	0.932865	0.357621	0.324594	0.568215	0.113929	0.50028	0.751616	0.150479	0.627602	0.162926	0.955464	0.0762271	0.127694	0.12371	0.127776
c30	0.0968801	0.719767	5.32994e-08	0.437439	0.722476	6.12487e-25	0.621041	0.242961	0.233462	0.67443	0.484817	0.149098	0.711528	0.552342	0.358277	0.0382585	0.00105446	2.48996e-08	0.0747596	0.116167	0.174416	0.902222	0.254477	0.546279	0.937148	0.0347418	0.000951702	0.0482717	0.0122759
c31	0.68257	0.884724	0.129129	0.0923733	0.0626439	0.174838	0.33892	1.4814e-05	0.752478	0.225611	0.147357	0.140418	0.539733	0.490214	0.368615	0.700386	0.144666	0.0293611	4.60727e-06	0.996358	1.32145e-10	0.404381	0.357092	0.27807	0.831407	0.155913	0.707641	2.34678e-05	0.772722	0.690661
c32	0.636032	0.835652	0.853406	0.771579	0.00613688	0.718825	0.423964	0.379486	0.025551	0.108915	0.000138586	0.0300076	0.0218189	0.783731	9.59344e-06	0.832354	0.426897	0.757264	0.998909	0.247646	0.829073	1.36573e-05	0.180416	0.0567528	0.971616	0.037046	0.886023	0.729329	0.0700193	0.90351	0.0568876
c33	0.645825	0.93217	0.315974	0.544054	0.0354819	0.512714	0.177718	0.583221	0.0525237	0.000273067	0.101385	0.0235186	0.221202	0.00343159	0.364028	1.05019e-05	0.997366	0.598929	0.623583	0.711033	0.506332	0.604451	1.49679e-12	0.982462	0.000610488	0.277419	0.276417	0.151292	0.00176073	0.377671	0.579652	5.95317e-06
c34	0.629589	0.655658	0.430209	0.181326	0.0101192	0.771095	0.20007	0.949946	0.000388024	0.0582308	6.76108e-05	0.0717719	0.000169336	0.304062	0.0570676	0.870153	0.120229	0.887118	0.674415	0.292988	0.513816	0.014948	0.359283	0.133261	0.7072	0.112384	0.254415	0.814797	0.439422	0.635753	0.227821	2.22682e-09	0.0091329
c35	0.711678	0.429041	0.552268	0.932611	0.0339802	0.16479	0.0482137	0.94226	0.000152071	0.000569301	2.19339e-06	0.00898079	0.010251	0.801814	0.5545	0.907763	0.739863	0.0563066	0.539541	0.744465	0.156769	0.374899	0.00144898	0.994016	0.0229058	0.698396	0.566057	0.241544	0.95793	0.59018	0.589997	3.99651e-05	9.51745e-07	2.40276e-09
c36	0.946036	0.728779	0.76586	0.311336	0.106725	0.694873	0.53742	0.195905	0.0314199	0.391638	0.0573285	0.722878	2.2395e-06	0.0223334	1.20081e-05	0.743185	0.226169	0.858233	0.607675	0.215912	0.296703	1.40403e-05	0.557718	7.91753e-05	0.742836	0.180122	0.534011	0.484634	0.617686	0.553751	0.713112	2.06626e-06	0.648209	6.72285e-16	0.000194753
c37	0.425533	0.933638	0.94129	0.460026	0.117939	0.395964	0.241609	0.38792	0.0125536	0.0119653	0.0224968	0.0695514	0.0221572	0.840308	0.764314	0.0350615	0.666361	0.428282	0.260296	0.971286	0.238228	0.802117	5.1012e-08	0.843283	1.17768e-05	0.486672	0.831752	0.30477	0.755469	0.60196	0.383702	0.160401	0.000227743	0.000470622	3.62593e-13	0.000368007
c38	0.146786	0.264247	0.911485	0.573366	0.500148	0.72003	0.299888	0.147642	0.566043	0.713428	0.923231	0.582798	8.35617e-05	0.154105	4.36127e-09	0.732396	0.25396	0.732523	0.847724	0.0704976	0.210394	3.97459e-07	0.787248	3.72641e-09	0.637095	0.152497	0.754371	0.420771	0.491323	0.640083	0.459613	7.69605e-06	0.931347	7.69536e-06	0.086779	1.09957e-26	0.0149371
c39	0.879778	0.425231	0.687458	0.572484	0.266547	0.99762	0.771369	0.0792325	0.246677	0.255277	0.35646	0.695404	0.0292277	0.337349	0.478483	3.92844e-06	0.546724	0.930948	0.28545	0.302126	0.174748	0.854259	2.90519e-14	0.92296	3.74753e-10	0.38387	0.352725	0.573496	0.306015	0.746896	0.594848	0.583096	7.52199e-05	0.018036	4.36771e-06	0.002589	3.94194e-24	0.0081792
c40	0.59802	0.645524	0.520143	0.755269	0.211126	0.834389	0.759434	0.307882	0.16253	0.511479	0.166656	0.483643	0.0181002	0.625769	1.41198e-10	0.699774	0.247453	0.135485	0.212659	0.266671	0.537327	3.1232e-24	0.841606	0.000847606	0.310788	0.0464309	0.554119	0.0898557	0.707071	0.587894	0.574045	5.98905e-07	0.932377	0.00025337	0.221701	2.32312e-06	0.989166	2.56032e-08	0.863831
c41	0.775002	0.706136	0.495473	0.469238	0.0762374	0.767315	0.562685	0.676154	0.275193	0.0142793	0.382525	0.383206	0.226534	0.0261089	0.950417	2.89174e-09	0.797852	0.756613	0.383811	0.0902741	0.913914	0.96759	1.27376e-26	0.291452	5.82413e-06	0.759198	0.576952	0.282239	0.0938762	0.84129	0.667659	0.111381	1.27056e-14	0.530468	0.00604765	0.876553	0.000134612	0.757826	2.71674e-07	0.880331
c42	1.85701e-12	0.00699154	0.219114	0.0167781	0.214397	0.612581	0.153197	0.197076	0.0308944	0.172341	0.458661	0.565514	0.183615	0.0114745	0.38708	0.851259	0.199879	0.668942	0.0672081	0.0352328	0.162696	0.878336	0.479879	0.104535	0.102351	0.22469	0.0689262	0.120144	0.16661	0.718615	0.424315	0.868422	0.800125	0.399595	0.498343	0.500857	0.0356639	0.623191	0.140797	0.502126	0.741935
c43	7.58231e-09	0.0196073	0.0278962	0.303937	0.627324	0.241406	0.606208	0.525821	0.0625817	0.513487	0.636481	0.923391	0.991014	0.716017	0.846932	0.352256	0.77161	0.508944	0.0441637	0.294406	0.182887	0.501251	0.164077	0.363297	0.983424	0.0667812	0.0128776	0.267091	0.435114	0.278798	0.516264	0.771581	0.403262	0.198473	0.210568	0.453105	0.0924916	0.457664	0.150686	0.339522	0.586751	0.954015
c44	0.000624021	0.0211338	0.12812	0.152341	0.958211	0.946086	0.0447902	0.00370046	0.334387	0.0180859	0.996789	0.679525	0.969457	0.00850771	0.986314	0.813335	0.122533	0.59411	0.21342	0.0406902	0.0889608	0.575451	0.52757	0.946544	0.0679342	0.877603	0.52772	0.245955	0.389042	0.565421	0.88537	0.935245	0.722987	0.139368	0.1797	0.00482585	0.010217	0.268041	0.0743832	0.457762	0.447856	4.40811e-06	0.969845
c45	0.00851921	3.56391e-15	0.164293	0.376514	0.808583	0.215766	0.378862	0.0269753	0.156915	0.303001	0.524192	0.434921	0.218983	0.480678	0.761087	0.488029	0.815911	0.412559	0.537134	0.691014	0.123543	0.958349	0.458636	0.224875	0.237802	0.949809	0.010846	0.859905	0.36642	0.553344	0.910846	0.376052	0.404183	0.0116764	0.0310138	0.00705497	0.0144166	0.0260895	0.0197986	0.856453	0.64876	0.779217	3.32782e-06	0.136982
c46	0.022095	0.0857687	0.291092	0.384261	0.785309	0.0565526	0.302978	0.0994338	0.434898	0.0799374	0.0023351	0.586408	0.223452	0.00611624	0.0188621	0.268484	0.520017	0.06132	0.573759	0.0953456	0.110203	0.00855294	0.856011	0.178865	0.932762	0.648561	0.568953	0.515908	0.11655	0.0961701	0.320813	0.000468969	0.421523	1.63259e-05	0.000359971	2.23235e-10	0.0230191	2.62667e-05	0.23455	0.0950801	0.747014	0.0176833	0.666903	7.97024e-05	0.775428
c47	0.00594036	0.001012	0.413193	0.77598	0.950041	0.357974	0.565844	0.0239895	0.467658	0.0435182	0.0802571	0.500174	0.790343	0.011945	0.165509	0.55988	0.808798	0.383899	0.392634	0.0141397	0.0714148	0.0815403	0.110812	0.359687	0.264803	0.902667	0.68705	0.49582	0.812308	0.420521	0.408315	0.0358497	0.0403245	0.00473476	0.000356221	1.47876e-05	0.000107799	0.00222799	0.0046801	0.584697	0.102918	0.00035926	0.874505	3.75285e-08	0.731338	9.05974e-22
c48	0.0320093	0.35117	0.709237	0.237326	0.494953	0.157181	0.356618	0.0651956	0.150327	0.283387	1.48057e-05	0.937466	0.56028	0.00498528	0.000104769	0.288857	0.63613	0.476582	0.76946	0.516144	0.119218	6.75727e-05	0.981044	0.097788	0.924168	0.61956	0.617131	0.530901	0.0258264	0.114167	0.235583	5.16757e-05	0.639402	1.17443e-06	0.00104441	2.52399e-12	0.0231681	2.47785e-06	0.204823	0.00287028	0.952378	0.0219366	0.914725	0.00170695	0.382394	4.28023e-29	3.67395e-12
c49	0.00338028	0.0699832	0.0910883	0.239	0.2819	0.0544355	0.0203223	0.663331	0.00205737	0.00815119	4.69348e-06	1.41163e-05	0.0625706	0.205443	0.377612	0.228502	0.225048	0.111472	0.346137	0.015899	0.161892	0.00686102	0.314757	0.31067	0.201596	0.206279	0.424832	0.64555	0.699554	0.13238	0.771431	0.000763162	0.0582425	1.76733e-05	1.27559e-07	1.89702e-05	7.30226e-05	0.0529084	0.0178757	0.151849	0.296038	0.0027912	0.546463	0.000201218	0.312957	4.5479e-17	5.84468e-12	1.18501e-12
c50	0.000140887	0.0525695	0.0163045	0.135385	0.1054	0.0591482	0.295691	0.418507	0.676546	0.39594	0.303899	0.280572	0.594131	0.656482	0.102463	0.984699	0.128295	0.797367	0.0930645	0.37187	0.221734	0.00980515	0.872336	0.103529	0.5457	0.105348	0.0117146	0.0337226	0.638776	0.20766	0.0110932	0.024222	0.858445	0.764914	0.144429	0.383164	0.813771	0.276121	0.503914	0.00525382	0.652982	0.839251	2.51948e-05	0.915094	0.00342499	0.132149	0.521837	0.0647181	0.289244
c51	0.0230232	1.02185e-05	0.374723	0.607272	0.511464	0.970031	0.408779	0.634667	0.333558	0.705708	0.309494	0.127176	0.335615	0.424837	0.659201	0.695415	0.406531	0.965049	0.164562	0.258564	0.375961	0.769886	0.823745	0.684398	0.852466	0.778198	0.166456	0.116386	0.648253	0.724625	0.126459	0.911876	0.644847	0.114442	0.615571	0.0808621	0.310808	0.222036	0.265393	0.990394	0.958626	0.343959	0.00435624	0.837517	4.83829e-07	0.342322	0.946483	0.37941	0.00724552
c52	0.00107819	0.14334	0.0181145	0.0358683	0.196082	0.0876825	0.0425184	0.322127	0.246866	0.204785	0.681877	0.447	0.338595	0.491752	0.188037	0.538396	0.120141	0.96154	0.0814937	0.333365	0.277022	0.0351838	0.647844	0.0953922	0.79881	0.192766	0.0395099	0.0558017	0.951448	0.223692	0.0187364	0.111674	0.721813	0.905312	0.355371	0.48468	0.726366	0.241217	0.8248	0.0197798	0.487567	0.539672	1.32373e-05	0.960194	0.00929685	0.311063	0.534149	0.320577	0.621682
c53	0.121619	0.000157052	0.244936	0.154725	0.497468	0.744926	0.0933549	0.768274	0.134646	0.747265	0.238065	0.164332	0.464636	0.193132	0.833112	0.498162	0.271457	0.891973	0.092736	0.404498	0.203829	0.85966	0.780276	0.829794	0.726911	0.842432	0.115299	0.137436	0.810437	0.883193	0.0823598	0.855153	0.793649	0.0870432	0.402704	0.0212177	0.179392	0.212461	0.367694	0.762387	0.92651	0.955743	0.00464165	0.371194	2.36378e-07	0.101984	0.367553	0.0810845	0.00284009
c54	0.998679	0.895558	0.013054	0.974695	0.0753219	0.0460184	0.18868	0.754144	0.71503	0.363551	0.743546	0.177746	0.150422	0.0165466	0.0903129	0.00200793	0.00242957	0.0313418	0.0769523	0.514343	0.913024	0.214448	0.0157414	0.616209	0.341187	0.588888	0.335452	0.0142431	0.819966	0.0315113	0.55442	0.900414	0.493429	0.9613	0.795775	0.748466	0.221198	0.42517	0.0240141	0.274992	0.101146	0.973237	0.245094	0.645905	0.136882	0.927543	0.194106	0.89438	0.762535
c55	2.40077e-05	0.587258	0.155674	0.714643	0.692465	0.925059	0.983072	0.745006	0.0705708	0.155842	0.790009	0.703651	0.640851	0.90513	0.0462953	0.522315	0.939179	0.17015	0.277989	0.0308199	0.666215	0.0993828	0.404953	0.259366	0.939986	0.137856	0.0491944	0.353037	0.925566	0.985919	0.59345	0.441406	0.30668	0.203116	0.0992786	0.96916	0.22437	0.811824	0.701802	0.0261189	0.984045	0.758665	1.13412e-15	0.465184	0.0436729	0.677711	0.538989	0.588975	0.738352
c56	2.69289e-06	0.337653	0.0130871	0.326826	0.565435	0.117234	0.601838	0.858926	0.0682009	0.643632	0.454679	0.851883	0.740048	0.718989	0.285923	0.15962	0.191004	0.995595	0.314878	0.15795	0.819718	0.289953	0.168138	0.423856	0.915165	0.0859274	0.00493784	0.62128	0.424164	0.258914	0.651189	0.919626	0.211227	0.224777	0.186269	0.772712	0.0595373	0.804186	0.16737	0.0722595	0.813006	0.878791	6.31643e-29	0.507049	0.00142131	0.513837	0.820443	0.664579	0.976304
c57	0.116505	0.401571	0.860613	0.164352	0.347821	0.17104	0.353248	0.386026	0.681497	0.153629	0.640247	0.336997	0.580717	0.152719	0.0928617	0.965914	0.753829	0.0453268	0.770571	0.64463	0.957355	0.299426	0.239225	0.227712	0.123148	0.582322	0.261455	0.144561	0.285986	0.117584	0.752675	0.47538	0.0454434	0.140692	0.982938	0.350897	0.421673	0.50983	0.74292	0.325207	0.466463	0.38636	0.931648	0.952906	0.418782	0.879946	0.396093	0.452887	0.6234
c58	0.0222868	0.000122693	0.0104727	0.828713	0.748912	0.0874827	0.389863	0.452664	0.816543	0.671549	0.690529	0.651299	0.405406	0.50149	0.552457	0.633968	0.106811	0.926992	0.862909	0.80078	0.892979	0.117365	0.719594	0.954827	0.426692	0.214728	0.000575161	0.546585	0.441962	0.822722	0.15056	0.579994	0.319832	0.208597	0.241913	0.78555	0.149498	0.847908	0.157585	0.185197	0.909508	0.950773	0.000242971	0.586053	2.2518e-12	0.121266	0.206153	0.283613	0.37577
c59	0.265757	0.468432	0.706392	0.891321	0.0437824	0.717038	0.869277	0.142976	0.828755	0.577019	0.0468948	0.881989	1.03625e-06	0.633042	1.72731e-06	0.602717	0.445935	0.861574	0.82501	0.723259	0.273085	4.04625e-07	0.528531	0.00170847	0.998072	0.726767	0.590119	0.668735	0.247476	0.662817	0.132381	0.000111704	0.940925	1.01237e-06	0.00850251	1.17193e-13	0.0393425	1.90937e-10	0.131529	1.64384e-06	0.863666	0.477465	0.0844524	0.010761	0.439758	1.31452e-12	1.3784e-06	4.97054e-14	4.5352e-06
c60	0.338938	0.680076	0.819786	0.589362	0.0254033	0.523698	0.912073	0.0130638	0.748022	0.0406589	0.28437	0.492869	0.000475491	0.262144	0.136979	0.000107829	0.765683	0.79341	0.0809902	0.542916	0.0634978	0.0896079	9.12069e-06	0.101639	0.0145747	0.280642	0.864071	0.38043	0.599403	0.359613	0.0558975	0.176468	0.00496539	0.0215353	0.000306305	0.00104636	3.16087e-06	0.00417089	2.95159e-05	0.154564	0.000307443	0.283388	0.540748	0.0010554	0.645987	2.37658e-06	6.34905e-09	4.66815e-05	0.000104061
c61	0.461934	0.292764	0.39692	0.259311	0.109782	0.536143	0.296025	0.0502024	0.322859	0.722229	0.42348	0.479017	0.00153844	0.544877	9.01985e-07	0.22359	0.759592	0.954809	0.299932	0.844719	0.123309	5.51523e-07	0.481255	0.000248482	0.845448	0.643474	0.219478	0.865299	0.135241	0.850889	0.0332391	0.00133029	0.692133	0.0386768	0.165509	1.6412e-05	0.177804	6.24921e-09	0.162748	3.46845e-06	0.888783	0.699925	0.0755062	0.197461	0.938771	1.75532e-07	2.76157e-05	6.81684e-08	0.00284353
c62	0.363909	0.644329	0.499	0.178357	0.163627	0.7929	0.248578	0.011544	0.307025	0.322143	0.843511	0.849715	0.00748015	0.0228462	0.265493	0.000112202	0.663661	0.83814	0.0390704	0.287493	0.0815991	0.31558	0.000441803	0.126192	0.0221991	0.256769	0.937046	0.510407	0.699214	0.613435	0.0948755	0.584407	0.0131509	0.277389	0.0305346	0.0491088	0.000774146	0.0206986	0.000179671	0.594143	0.0123315	0.535045	0.140813	0.00282094	0.932775	0.000276479	9.05641e-08	0.0118363	0.00354788
c63	0.690375	0.255632	0.352456	0.0654266	0.0662395	0.719272	0.0605703	0.0220377	0.171165	0.820015	0.87797	0.368901	0.00377391	0.178145	0.00105491	0.0548107	0.986591	0.929433	0.185328	0.872479	0.0542033	0.00147402	0.229237	0.00147841	0.854258	0.570412	0.273183	0.99751	0.318989	0.605644	0.00893294	0.0233838	0.767466	0.25712	0.339953	0.0114583	0.384951	4.47094e-05	0.225128	0.00362868	0.863432	0.790711	0.129446	0.352156	0.725846	7.14106e-05	9.43667e-05	0.00172122	0.0425663
c64	0.789329	0.711645	0.374535	0.00935942	0.361471	0.660539	0.00935013	0.029119	0.0240055	0.984948	0.28908	0.268098	0.129357	0.034077	0.524795	0.00124918	0.588125	0.972774	0.0510005	0.434182	0.0571976	0.915341	0.0383583	0.0919941	0.154401	0.674859	0.557553	0.756871	0.716726	0.433971	0.075739	0.876689	0.082848	0.961042	0.446628	0.725825	0.115681	0.0853644	0.0199255	0.900104	0.169359	0.688702	0.0557947	0.0831077	0.350301	0.0344088	3.21006e-05	0.417251	0.355627
c65	0.54885	0.882294	0.165014	0.648049	0.163856	0.848878	0.162484	0.550447	0.0391635	0.31417	0.00578242	0.767993	0.152116	0.177255	0.0622829	0.902627	0.140583	0.822842	0.965704	0.469196	0.447898	0.589376	0.914224	0.424598	0.483646	0.956349	0.345926	0.386293	0.131447	0.757495	0.446404	0.00866173	0.462087	7.7887e-06	0.00189044	2.2965e-06	0.0696638	0.000793087	0.341374	0.571229	0.929039	0.158791	0.266038	0.109353	0.129737	8.11667e-07	0.000604422	1.13283e-07	0.00169803
c66	0.82453	0.606048	0.0272931	0.740875	0.617384	0.096324	0.00123163	0.26586	0.000142885	0.0232005	0.174785	0.700305	0.309609	0.161547	0.374089	0.568793	0.0559393	0.677166	0.741215	0.304834	0.890886	0.633931	0.12295	0.258787	0.354299	0.636334	0.371464	0.98775	0.65088	0.113502	0.666816	0.0596243	0.0355326	0.00274193	4.43533e-05	0.000920166	0.00114161	0.0111743	0.0111829	0.566811	0.166796	0.75671	0.10228	0.495237	0.0516963	0.0262837	0.0214187	0.00803673	0.0425585
c67	0.488901	0.749124	0.986653	0.00922668	0.505423	0.644608	0.0921627	0.238621	0.00319417	0.0298092	0.00830728	0.970181	0.0234827	0.00545861	0.0517697	0.563014	0.839355	0.605916	0.677764	0.80788	0.525978	0.196683	0.229359	0.104939	0.630081	0.545631	0.966129	0.569459	0.894649	0.679372	0.920148	0.000703101	0.353465	5.98884e-13	2.73601e-06	7.10011e-19	6.10105e-05	3.98959e-06	0.0118357	0.111639	0.523123	0.0843225	0.255149	0.00342797	0.0353847	2.20532e-10	2.19839e-06	4.28906e-12	2.28271e-07
c68	0.586655	0.610259	0.636325	0.240032	0.362774	0.332899	0.0473563	0.196814	0.000647159	0.00182384	0.00275881	0.230249	0.147034	0.432529	0.62628	0.359541	0.576947	0.217177	0.733164	0.44198	0.332841	0.884973	0.000218214	0.921356	0.000472322	0.430167	0.890869	0.895361	0.794157	0.630287	0.304638	0.0342653	0.0013318	7.01058e-05	1.50955e-15	0.000754285	2.96921e-18	0.202486	1.23929e-09	0.818122	0.0128257	0.0500643	0.0636986	0.0205464	0.00624524	0.000861259	7.99227e-05	0.000174318	1.66007e-09
c69	0.133124	0.486297	0.0403821	1.16385e-06	0.903371	0.391054	0.0109173	0.0600762	0.0429683	0.00117033	0.580188	0.575591	0.0322973	0.374838	0.879511	0.893527	0.578005	0.535162	0.850553	0.727233	0.444883	0.370563	0.428067	0.778478	0.192644	0.175633	0.0398569	0.473055	0.203959	0.693169	0.778212	0.64772	0.145745	0.169042	0.836798	0.497906	0.618865	0.751595	0.283015	0.384059	0.279111	0.0165253	0.283046	0.0486038	0.186507	0.508483	0.633419	0.272609	0.664728
c70	4.65915e-06	0.0190871	0.785826	0.0252094	0.317539	0.907635	0.522487	0.339741	0.341188	0.935548	0.497824	0.337143	0.810769	0.0538913	0.300871	0.364274	0.917021	0.313911	0.315439	0.0791596	0.256047	0.177271	0.239481	0.323381	0.99374	0.297666	0.0960058	0.0816297	0.143651	0.970689	0.0156548	0.146697	0.895549	0.0946332	0.781676	0.10167	0.172362	0.348462	0.720907	0.0352917	0.512566	8.19696e-06	0.134735	0.141069	0.929273	0.0966262	0.0475889	0.224303	0.0350581
c71	0.167617	0.963119	0.755378	0.00202987	0.0697264	0.68773	0.0110363	0.806133	0.0367761	0.160481	0.0174386	0.717532	0.133105	0.397903	0.428799	0.407302	0.160487	0.868643	0.42301	0.744348	0.621301	0.368196	0.37932	0.588073	0.151465	0.53537	0.710837	0.215972	0.258624	0.670791	0.724753	0.0320361	0.86976	0.00142217	0.00898848	0.0029298	0.000386653	0.49397	0.118887	0.669541	0.545762	0.00368453	0.971756	0.0640085	0.270288	0.00125924	0.0496834	1.02486e-05	0.00043157
c72	0.00424322	0.631526	1.76757e-11	0.827436	0.152439	2.60434e-06	0.615089	0.00330526	0.396948	0.55032	0.699921	0.34723	0.51921	0.0605979	0.584743	0.900261	1.54939e-12	0.000447266	4.0512e-15	0.00580481	9.47505e-06	0.326174	0.498186	0.221291	0.0316402	0.00668572	1.61575e-06	5.37579e-09	0.228042	0.000962934	0.0552401	0.90446	0.863835	0.620619	0.293713	0.477784	0.0521902	0.583461	0.117271	0.39676	0.605441	1.62118e-05	0.406527	0.173384	0.640405	0.0905345	0.0995038	0.164499	0.13907
c73	0.670432	0.792737	0.00397135	1.47962e-09	0.218134	0.24803	7.50852e-05	0.145402	0.000220608	1.99511e-07	0.269026	0.30544	0.687097	0.806196	0.706654	0.844768	0.54857	0.237349	0.452007	0.847578	0.418397	0.447211	0.0924591	0.994005	0.48296	0.68115	0.00598497	0.310599	0.64416	0.196046	0.339549	0.958628	0.244219	0.0506141	0.345773	0.343679	0.0543824	0.864998	0.0995224	0.279225	0.245432	0.0123641	0.0115964	0.325255	0.172971	0.497753	0.744358	0.232676	0.518241
c74	0.0106592	0.0170523	0.90829	0.119845	0.0443841	0.56914	0.237302	0.811753	0.274228	0.86152	0.559071	0.527539	0.892788	0.000198759	0.571534	0.00925121	0.437954	0.150858	0.0683648	0.116045	0.239069	0.236122	0.0358436	0.909886	0.800269	0.292123	0.960791	0.0187678	0.293511	0.397141	0.000174182	0.784465	0.110718	0.0386201	0.613858	2.06454e-05	0.00412192	0.0100269	0.129189	0.481568	0.0510601	0.000694556	0.675791	8.33439e-08	0.0597277	0.000712785	3.36187e-05	0.00230336	0.000493075
c75	0.128116	0.9839	0.92694	6.6202e-05	0.0986052	0.549498	0.000275402	0.895523	0.0105131	0.00650438	0.0359169	0.750077	0.334681	0.278264	0.425009	0.798844	0.811774	0.595223	0.764661	0.797029	0.948209	0.780214	0.180733	0.621752	0.378896	0.907334	0.34004	0.883815	0.13378	0.763541	0.436176	0.0125035	0.228221	0.00200657	0.000758128	0.00340992	0.00184749	0.622495	0.281618	0.606713	0.343816	0.00105109	0.425144	0.0487259	0.173285	0.0105311	0.117559	0.000165285	0.00141418
c76	0.216894	0.311246	0.000428292	0.569924	0.862321	3.86268e-08	0.691049	0.000368033	0.357242	0.0852165	0.335731	0.565453	0.748241	0.0931687	0.810075	0.0362375	0.000109293	1.58026e-09	5.19159e-07	0.153706	5.50155e-10	0.719809	0.999339	0.499572	0.627883	0.0168649	0.0582481	9.4397e-05	0.00186843	0.000324923	0.00244781	0.18297	0.833925	0.0281497	0.000697914	0.010714	0.0129306	0.0237046	0.115267	0.856557	0.983404	0.0254852	0.48049	0.203391	0.0961749	0.000658602	0.0169785	0.00077034	0.00256151
c77	0.828235	0.669656	0.169169	0.000158159	0.611554	0.171944	3.51515e-13	0.235038	3.16816e-11	1.41868e-18	0.822859	0.669772	0.811497	0.718543	0.00873751	0.0645729	0.465179	0.055641	0.570512	0.858039	0.506732	0.215937	0.257773	0.974578	0.557123	0.337678	0.37036	0.981884	0.24914	0.0323713	0.0334768	0.901879	0.108913	0.65854	0.0575305	0.773734	0.312006	0.279825	0.737856	0.51756	0.258148	0.618629	0.102332	0.333491	0.270911	0.68369	0.895312	0.847113	0.27025
[truncated: 28 more columns]

## Sheet: Correl coef
			2015	2015	2015	2015	2015	2015	2015	2015	2013	2013	2013	2013	2013	2013	2013	2013	2015	2015	2015	2015	2015	2013	2013	2013	2013	2015	2015	2015	2015	2015	2015	2013	2013	2013	2013	2013	2013	2013	2013	2013	2013	2015	2015	2015	2015	2013	2013
			Harvest	Storage	Harvest	Harvest	Harvest	Storage	Storage	Storage	Harvest	Storage	Harvest	Storage	Harvest	Storage	Harvest	Storage	Harvest	Storage	Harvest	Harvest	Storage	Harvest	Storage	Harvest	Storage	Harvest	Harvest	Harvest	Storage	Storage	Storage	Harvest	Storage	Harvest	Storage	Harvest	Storage	Harvest	Storage	Harvest	Storage	Harvest	Harvest	Storage	Storage	Harvest	Storage
			3-coumaroyloxy-trihydroxy-urs-12-en-28-oic acid	3-coumaroyloxy-trihydroxy-urs-12-en-28-oic acid	3-oxo-1a-hydroxy-urs-12-ene-28-oic acid	3-oxo-1a-hydroxy-urs-12-ene-28-oic acid	3-oxo-1a-hydroxy-urs-12-ene-28-oic acid	3-oxo-1a-hydroxy-urs-12-ene-28-oic acid	3-oxo-1a-hydroxy-urs-12-ene-28-oic acid	3-oxo-1a-hydroxy-urs-12-ene-28-oic acid	3-oxo-1a-hydroxy-urs-12-ene-28-oic acid (A)	3-oxo-1a-hydroxy-urs-12-ene-28-oic acid (A)	3-oxo-1a-hydroxy-urs-12-ene-28-oic acid (B)	3-oxo-1a-hydroxy-urs-12-ene-28-oic acid (B)	3-oxo-1a-hydroxy-urs-12-ene-28-oic acid (C )	3-oxo-1a-hydroxy-urs-12-ene-28-oic acid (C )	3-oxo-urs-12-ene-28-oic acid	3-oxo-urs-12-ene-28-oic acid	3-oxo-urs-12-ene-28-oic acid	3-oxo-urs-12-ene-28-oic acid	3β-hydroxy-urs-12-ene-28-oic acid	3β-hydroxy-urs-12-ene-28-oic acid	3β-hydroxy-urs-12-ene-28-oic acid	3β-hydroxy-urs-12-ene-28-oic acid (A)	3β-hydroxy-urs-12-ene-28-oic acid (A)	3β-hydroxy-urs-12-ene-28-oic acid (B)	3β-hydroxy-urs-12-ene-28-oic acid (B)	dihydroxy-urs-12-ene-28-oic acid	dihydroxy-urs-12-ene-28-oic acid	dihydroxy-urs-12-ene-28-oic acid	dihydroxy-urs-12-ene-28-oic acid	dihydroxy-urs-12-ene-28-oic acid	dihydroxy-urs-12-ene-28-oic acid	dihydroxy-urs-12-ene-28-oic acid (A)	dihydroxy-urs-12-ene-28-oic acid (A)	dihydroxy-urs-12-ene-28-oic acid (B)	dihydroxy-urs-12-ene-28-oic acid (B)	dihydroxy-urs-12-ene-28-oic acid (C )	dihydroxy-urs-12-ene-28-oic acid (C )	dihydroxy-urs-12-ene-28-oic acid (D)	dihydroxy-urs-12-ene-28-oic acid (D)	hydroxy-urs-12-ene-28-oic acid (C )	hydroxy-urs-12-ene-28-oic acid (C )	p-coumaroyloxy-dihydroxy-urs-12-ene-28-oic acid	p-coumaroyloxy-dihydroxy-urs-12-ene-28-oic acid	p-coumaroyloxy-dihydroxy-urs-12-ene-28-oic acid	p-coumaroyloxy-dihydroxy-urs-12-ene-28-oic acid	p-coumaroyloxy-dihydroxy-urs-12-ene-28-oic acid (A)	p-coumaroyloxy-dihydroxy-urs-12-ene-28-oic acid (A)
2015	Harvest	3-coumaroyloxy-trihydroxy-urs-12-en-28-oic acid
2015	Storage	3-coumaroyloxy-trihydroxy-urs-12-en-28-oic acid	0.460381
2015	Harvest	3-oxo-1a-hydroxy-urs-12-ene-28-oic acid	-0.287949	-0.122024
2015	Harvest	3-oxo-1a-hydroxy-urs-12-ene-28-oic acid	0.250619	0.195498	0.0553138
2015	Harvest	3-oxo-1a-hydroxy-urs-12-ene-28-oic acid	0.189546	-0.0346637	-0.0713275	0.149149
2015	Storage	3-oxo-1a-hydroxy-urs-12-ene-28-oic acid	-0.184894	-0.0438771	0.699089	-0.0525497	-0.140432
2015	Storage	3-oxo-1a-hydroxy-urs-12-ene-28-oic acid	0.199285	0.209233	-0.0195816	0.672307	0.0391792	-0.0813673
2015	Storage	3-oxo-1a-hydroxy-urs-12-ene-28-oic acid	-0.0453198	0.0752986	0.121972	0.136317	0.00906073	0.128841	0.166688
2013	Harvest	3-oxo-1a-hydroxy-urs-12-ene-28-oic acid (A)	0.103007	0.0537361	-0.00948246	0.385221	0.180452	0.0210997	0.615974	-0.0193028
2013	Storage	3-oxo-1a-hydroxy-urs-12-ene-28-oic acid (A)	0.106419	0.0700733	0.0161014	0.511127	0.0322167	-0.00424092	0.703889	-0.126146	0.680177
2013	Harvest	3-oxo-1a-hydroxy-urs-12-ene-28-oic acid (B)	0.117203	0.0298025	-0.0338464	0.137428	0.392344	-0.102199	0.126634	0.113732	0.240477	0.149979
2013	Storage	3-oxo-1a-hydroxy-urs-12-ene-28-oic acid (B)	0.0934434	0.0238885	-0.100104	0.0900559	0.14971	-0.166966	0.156539	0.478769	0.128603	0.0497562	0.259357
2013	Harvest	3-oxo-1a-hydroxy-urs-12-ene-28-oic acid (C )	-0.193056	-0.166531	0.0261044	0.0362217	0.425303	0.0284879	0.0439093	0.1134	0.109917	0.0409389	0.340507	0.161558
2013	Storage	3-oxo-1a-hydroxy-urs-12-ene-28-oic acid (C )	-0.219064	-0.164137	0.085129	0.0777306	0.256146	0.0334356	-0.000677269	0.441509	-0.0604437	-0.0283954	0.108552	0.451117	0.285603
2013	Harvest	3-oxo-urs-12-ene-28-oic acid	-0.00486073	-0.0647998	0.136854	-0.015673	0.0675314	0.146201	-0.196594	-0.0446589	-0.126964	-0.254579	0.0160781	-0.0979937	0.192868	-0.0623475
2013	Storage	3-oxo-urs-12-ene-28-oic acid	-0.0654673	-0.0381371	0.208438	-0.132953	0.179587	0.255033	-0.289477	-0.0948699	-0.24442	-0.220618	-0.0971096	-0.16317	0.119391	0.281512	0.21469
2015	Harvest	3-oxo-urs-12-ene-28-oic acid	-0.210743	-0.00775758	0.788816	0.07779	0.128198	0.52643	0.0149859	0.133356	-0.0174759	-0.124371	0.0652413	-0.0556209	0.140737	0.119574	0.238693	0.171399
2015	Storage	3-oxo-urs-12-ene-28-oic acid	-0.0409213	0.0816503	0.395062	-0.0484771	-0.0589107	0.728413	-0.113987	0.295367	-0.0863259	-0.320144	-0.0297938	-0.0715552	0.0783382	0.0878772	0.324672	0.296331	0.535337
2015	Harvest	3β-hydroxy-urs-12-ene-28-oic acid	-0.115783	0.0128888	0.528395	0.304031	-0.0204821	0.33906	0.223299	0.390824	-0.0179776	-0.0304782	0.0115653	0.0795772	0.0734285	0.160632	0.0554483	-0.0856345	0.697876	0.3879
2015	Harvest	3β-hydroxy-urs-12-ene-28-oic acid	-0.193294	-0.236403	0.176672	0.149425	0.130078	0.166965	0.101708	0.111745	0.0259259	-0.117693	0.0147567	-0.0667039	0.176648	0.177942	0.195864	0.174162	0.350055	0.287396	0.291921
2015	Storage	3β-hydroxy-urs-12-ene-28-oic acid	-0.0529874	0.0761901	0.353679	0.247933	-0.145758	0.377508	0.250295	0.545301	-0.0152432	-0.0935272	-0.0802573	0.148573	0.00744606	0.177196	-0.00401263	0.0301395	0.41355	0.498082	0.637143	0.196171
2013	Harvest	3β-hydroxy-urs-12-ene-28-oic acid (A)	0.112388	0.0544414	0.0209486	0.0132381	0.159335	-0.0271084	-0.0273567	0.0406415	0.0823513	-0.0730763	0.216103	0.154511	0.251467	0.010003	0.635299	-0.0626848	0.160158	0.152507	0.127905	0.0847825	0.0575584
2013	Storage	3β-hydroxy-urs-12-ene-28-oic acid (A)	-0.0028985	-0.0335496	0.0814355	0.036229	0.230229	0.0368499	0.0493745	-0.0762932	0.119154	0.228848	0.128177	0.0405214	0.164492	0.276222	-0.0205835	0.667133	0.014855	-0.022907	-0.103571	0.113671	-0.0483189	0.00795803
2013	Harvest	3β-hydroxy-urs-12-ene-28-oic acid (B)	-0.246662	-0.104279	0.139013	-0.0903971	-0.093502	5.75824e-05	-0.119077	-0.245102	-0.0948807	-0.0579682	-0.169051	-0.181013	0.124002	-0.0585775	0.3098	-0.000766545	0.163667	-0.00443265	0.0894165	0.199357	-0.0462662	0.32318	-0.0615985
2013	Storage	3β-hydroxy-urs-12-ene-28-oic acid (B)	0.138184	0.0666464	-0.15204	0.0204482	0.0724802	-0.0311959	0.0146903	-0.267026	0.034821	0.166025	0.0708206	0.00812962	-0.0326041	0.036148	-0.103734	0.322393	-0.1039	-0.0743957	-0.104234	-0.0595342	-0.0746502	-0.0365987	0.569405	-0.118912
2015	Harvest	dihydroxy-urs-12-ene-28-oic acid	-0.084494	0.0195336	0.227077	0.115517	0.0164551	0.200187	0.0244855	0.0955974	0.0670412	-0.0365395	-0.103162	-0.0660509	0.0576459	-0.0415095	0.213244	-0.0102917	0.334125	0.228897	0.36238	0.285349	0.237794	0.127255	-0.0402384	0.0626185	-0.0536465
2015	Harvest	dihydroxy-urs-12-ene-28-oic acid	-0.306188	-0.139997	0.797025	-0.05861	-0.0883798	0.504399	-0.0872156	-0.0429837	-0.0499468	0.0251739	-0.103052	0.0262553	0.0371649	0.0850779	0.0365012	0.167947	0.609544	0.247114	0.323103	0.0838243	0.216823	0.00405399	0.0929773	0.139941	-0.0632145	0.150968
2015	Harvest	dihydroxy-urs-12-ene-28-oic acid	-0.195128	-0.0322042	0.444335	0.183188	-0.076937	0.34342	0.0961178	0.297875	-0.00517049	-0.0634256	-0.110229	0.0568199	0.0924663	0.148564	0.116518	-0.0618357	0.56714	0.331369	0.806051	0.194954	0.501541	0.143999	-0.124366	0.151748	-0.0672292	0.312942	0.245073
2015	Storage	dihydroxy-urs-12-ene-28-oic acid	-0.107943	0.111202	0.171372	0.0348147	-0.0658355	0.365275	0.0321688	0.0211921	0.0910126	0.194258	-0.0784974	0.022414	0.0477897	0.00895439	-0.0975509	0.104423	0.0606066	0.166853	0.0715582	-0.0336348	0.151951	-0.0515313	0.147505	0.00593634	0.186804	0.160863	0.162543	0.160829
2015	Storage	dihydroxy-urs-12-ene-28-oic acid	-0.175106	-0.0381227	0.533085	-0.0824025	-0.0377385	0.833348	-0.0525149	0.123638	0.126146	0.0446309	-0.0741549	-0.152461	0.0392943	0.0631051	0.0974183	0.21761	0.337887	0.544074	0.187728	0.165843	0.143619	-0.0130587	0.120688	-0.0640684	-0.00838196	0.221633	0.340684	0.207641	0.261532
2015	Storage	dihydroxy-urs-12-ene-28-oic acid	0.0434509	-0.0154105	0.160267	0.177477	-0.195972	0.14348	0.10139	0.437046	-0.0335141	-0.128273	-0.153108	0.15575	-0.0651144	0.0732436	-0.0953514	-0.0408862	0.154122	0.228508	0.45952	-0.000485225	0.610472	-0.0884596	-0.0976576	-0.114915	0.0226277	0.149977	0.0398487	0.427738	0.0306933	-0.0422832
2013	Harvest	dihydroxy-urs-12-ene-28-oic acid (A)	0.050274	-0.0220497	0.0196393	0.030852	0.285219	-0.0382564	0.0848385	0.0932156	0.234053	0.169175	0.388992	0.227628	0.240214	0.0291684	0.445594	0.0224987	0.0843046	-0.0328452	-0.000145415	0.122427	-0.0229457	0.438663	0.141664	0.200459	-0.00378227	0.218961	-0.0152357	-0.0367686	0.190815	0.0128858	-0.200352
2013	Storage	dihydroxy-urs-12-ene-28-oic acid (A)	0.0488222	-0.00904731	0.10629	0.0644233	0.220759	0.0695002	0.142537	0.0582746	0.203921	0.372834	0.172822	0.237304	0.12949	0.303666	-0.096264	0.443833	0.000350903	-0.0558628	-0.0521332	0.0393648	0.0705532	-0.0550218	0.657169	0.00233662	0.352507	0.11507	0.115309	-0.151652	0.323498	0.0935697	-0.0588267	0.454723
2013	Harvest	dihydroxy-urs-12-ene-28-oic acid (B)	0.0512344	-0.0473733	0.0837041	0.141372	0.268336	-0.0309193	0.135575	0.0066728	0.364121	0.199299	0.405229	0.189655	0.384304	-0.108923	0.20021	-0.0173745	0.164046	-0.0150884	0.0446332	0.111433	-0.0693192	0.254419	0.0972156	0.15858	-0.0399116	0.16756	0.120703	-0.0248956	0.0820477	-0.0503156	-0.127669	0.576523	0.271882
2013	Storage	dihydroxy-urs-12-ene-28-oic acid (B)	0.039273	-0.0839157	-0.0631167	-0.00898841	0.222549	-0.146861	0.207694	-0.00769904	0.386829	0.354326	0.473016	0.272458	0.267886	0.026676	-0.0627633	-0.0123153	-0.0352836	-0.200814	-0.0651452	-0.0346371	-0.149671	0.0941121	0.329049	-0.000797281	0.238332	0.0411716	-0.0609442	-0.124008	-0.00560725	-0.0572024	-0.0572306	0.416613	0.487542	0.575552
2013	Harvest	dihydroxy-urs-12-ene-28-oic acid (C )	0.00719474	-0.0368464	0.031647	0.107307	0.170214	-0.0416773	0.0654856	-0.136828	0.225761	0.0908716	0.200004	0.0376815	0.472646	-0.239313	0.441206	-0.0348167	0.12812	0.0189856	0.0545322	0.130973	-0.110584	0.438114	0.062255	0.401728	-0.0348658	0.141759	0.0660339	0.0741858	0.0530193	-0.0628819	-0.0390686	0.474078	0.0484701	0.721918	0.380991
2013	Storage	dihydroxy-urs-12-ene-28-oic acid (C )	0.0845526	-0.00885104	-0.00782858	0.0784123	0.165053	-0.0900477	0.123991	-0.0915841	0.260733	0.262444	0.239031	0.191129	0.23962	0.0214165	-0.0318622	0.221254	0.045806	-0.0840532	-0.119231	-0.00382629	-0.124879	0.0266344	0.533729	-0.0210123	0.441588	-0.073841	0.0225807	-0.108765	0.0330959	-0.0554006	0.0923974	0.148386	0.377241	0.359229	0.670412	0.36545
2013	Harvest	dihydroxy-urs-12-ene-28-oic acid (D)	-0.153322	-0.118255	0.0118162	-0.0598028	0.07158	-0.0380853	-0.109862	-0.153002	0.0609465	-0.0390237	0.0102431	-0.0583399	0.400523	-0.150628	0.567833	0.0363355	0.120818	0.0363176	-0.0204096	0.190496	-0.132548	0.502051	0.0286823	0.56989	-0.0501161	0.151212	0.0332494	0.0854222	0.073057	-0.0496724	-0.0784843	0.449843	-0.00915745	0.449844	0.180551	0.848968	0.254445
2013	Storage	dihydroxy-urs-12-ene-28-oic acid (D)	0.0160765	-0.0846075	0.0427448	-0.0599403	0.117691	0.00031703	-0.0308812	-0.184956	0.122676	0.120486	0.0977854	0.041601	0.228691	0.101719	0.0752313	0.462467	0.0639975	-0.00921079	-0.113177	0.109358	-0.14351	0.0195237	0.692434	-0.0102793	0.598398	-0.0923649	0.0985437	-0.0597827	0.108487	0.034296	0.0564867	0.0582939	0.402868	0.247458	0.46051	0.312203	0.825517	0.275645
2013	Harvest	hydroxy-urs-12-ene-28-oic acid (C )	0.0560016	-0.0488667	0.068283	-0.0331239	0.132337	0.0222215	-0.0325424	0.108072	0.147642	-0.0697035	0.146222	0.0743539	0.247325	-0.0518057	0.609719	-0.040974	0.122476	0.157689	0.131898	0.117661	0.0655006	0.826518	-0.0212401	0.343813	-0.107428	0.209336	-0.0628236	0.178842	0.03993	0.057554	-0.0596972	0.495321	-0.00901965	0.374659	0.129351	0.471992	-0.00144337	0.543679	0.0182286
2013	Storage	hydroxy-urs-12-ene-28-oic acid (C )	0.030377	-0.0400636	0.0723608	0.0768161	0.186798	0.0314446	0.0614732	-0.0443806	0.115601	0.256088	0.0926252	0.0924934	0.12802	0.233199	-0.00660987	0.573175	-0.0272208	-0.0329361	-0.0923764	0.178613	0.0114907	0.00431894	0.848426	-0.111786	0.455136	0.0325753	0.0592454	-0.11393	0.176677	0.0212831	-0.0456167	0.168023	0.699203	0.0666057	0.285699	0.0165112	0.389667	-0.0327668	0.50817	0.0160021
2015	Harvest	p-coumaroyloxy-dihydroxy-urs-12-ene-28-oic acid	0.655095	0.280914	-0.130073	0.250159	0.131403	-0.0537896	0.150957	-0.136474	0.226447	0.144306	0.0786502	-0.0610293	-0.140642	-0.263928	0.0917456	0.0199302	-0.135632	-0.0454295	-0.192727	-0.221052	-0.147585	0.0162709	0.0749934	-0.171271	0.172342	-0.128526	-0.191551	-0.164083	-0.146237	-0.0382861	0.0847745	0.0176084	0.0269082	0.0893601	0.071881	0.071462	0.220547	-0.0521921	0.155603	-0.0712509	0.0349923
2015	Harvest	p-coumaroyloxy-dihydroxy-urs-12-ene-28-oic acid	0.56049	0.244304	-0.230563	0.108951	0.051573	-0.124044	0.0547548	0.0673586	-0.196018	-0.0693731	-0.0502073	-0.0102217	-0.00119724	-0.0386554	0.0205169	-0.0986393	-0.0308478	0.0701214	0.211502	0.111108	0.140873	0.0713965	-0.147106	-0.0964101	0.00220854	0.193023	-0.25982	0.117558	-0.0828197	-0.114742	0.0689175	-0.0308517	-0.0886697	-0.136054	-0.132498	-0.0796232	-0.177414	-0.0788245	-0.151875	0.101265	-0.0577301	-0.00612962
2015	Storage	p-coumaroyloxy-dihydroxy-urs-12-ene-28-oic acid	0.351933	0.241441	-0.160686	0.151268	-0.00556987	0.00718807	0.210894	-0.301337	0.102341	0.247355	-0.000427804	-0.0438917	-0.0040701	-0.274307	-0.00182345	-0.0250958	-0.163048	-0.0565996	-0.131681	-0.215006	-0.179334	0.0594786	0.0670748	-0.00712694	0.192227	0.0163696	-0.0670505	-0.122862	0.0913687	-0.0610438	-0.0153236	-0.00863625	0.037666	0.156158	0.141895	0.292989	0.268001	0.117327	0.187968	-0.0788073	0.0805482	0.46034	0.00401827
2015	Storage	p-coumaroyloxy-dihydroxy-urs-12-ene-28-oic acid	0.274261	0.709318	-0.147032	0.0937958	-0.0257469	-0.131014	0.0933372	0.231903	-0.149619	-0.109161	-0.0676232	-0.0828545	-0.130109	0.0748573	-0.0323119	0.0736118	-0.0247432	0.0869354	0.0655315	-0.0422324	0.162615	0.00555148	-0.0786547	-0.128475	-0.124992	-0.00669099	-0.265912	-0.0187594	-0.0957872	-0.0629464	0.0119019	-0.0938863	-0.0884968	-0.263311	-0.226291	-0.280613	-0.25574	-0.233228	-0.243935	-0.0192265	-0.0483887	-0.0297929	0.465507	-0.157095
2013	Harvest	p-coumaroyloxy-dihydroxy-urs-12-ene-28-oic acid (A)	0.239728	0.181122	-0.111869	0.0922893	0.0289503	-0.200618	0.109166	-0.173801	0.0828585	0.184531	0.315269	0.057783	0.128867	-0.28533	0.245772	-0.117219	-0.0683036	-0.19695	-0.0597418	-0.175904	-0.16857	0.274127	0.0192864	0.142165	-0.00896818	-0.0484181	-0.0604912	-0.0689758	-0.165671	-0.175474	-0.105238	0.359319	0.0852845	0.435103	0.366003	0.604462	0.23814	0.425416	0.125855	0.176043	0.0342794	0.248199	0.0457269	0.40158	-0.030318
2013	Storage	p-coumaroyloxy-dihydroxy-urs-12-ene-28-oic acid (A)	0.286284	0.339011	-0.086818	0.0302414	-0.00666	-0.0974794	0.0609777	-0.23653	0.0770886	0.212135	0.184339	-0.0715758	0.0282553	-0.262504	0.146614	0.0619143	-0.0257173	-0.0923593	-0.0906815	-0.256445	-0.18989	0.183575	0.168286	0.0971343	0.118118	-0.0129989	-0.0428037	-0.0723027	-0.0252364	-0.0854681	-0.0877242	0.220331	0.215389	0.293596	0.366264	0.437082	0.394771	0.316654	0.293966	0.0580467	0.172062	0.366052	0.0167873	0.538199	0.0364849	0.800204
2013	Harvest	p-coumaroyloxy-dihydroxy-urs-12-ene-28-oic acid (B)	0.225003	0.0988609	-0.0396209	0.125118	0.0724478	-0.149524	0.0977535	-0.194135	0.152007	0.11366	0.437057	-0.00833946	0.0618513	-0.291951	0.39542	-0.112385	0.0502596	-0.0755557	-0.0311463	-0.0689372	-0.164489	0.405241	0.00252562	0.174639	0.0101176	-0.0527374	-0.053103	-0.0665357	-0.233629	-0.166745	-0.12558	0.4111	-0.0497735	0.483946	0.338149	0.652116	0.237889	0.470838	0.134168	0.309106	-0.0063481	0.240006	-0.0113821	0.324389	-0.0926507	0.867965	0.648426
2013	Storage	p-coumaroyloxy-dihydroxy-urs-12-ene-28-oic acid (B)	0.304129	0.19084	-0.17817	0.124676	0.11401	-0.202329	0.24294	-0.0462487	0.318988	0.275762	0.459175	0.438007	0.196026	-0.133986	0.0935812	-0.127484	-0.128427	-0.16798	-0.0998934	-0.252152	-0.147864	0.28154	0.106556	-0.107454	0.135121	-0.133742	-0.0846803	-0.0488628	-0.0410056	-0.158936	-0.0308725	0.34662	0.19929	0.433508	0.519983	0.432077	0.403526	0.203597	0.247794	0.151448	0.110736	0.309948	-0.0640391	0.380212	-0.106951	0.736282	0.643792
2013	Harvest	p-coumaroyloxy-dihydroxy-urs-12-ene-28-oic acid (C )	0.388609	0.203882	-0.251221	-0.157729	0.170852	-0.198591	-0.110815	-0.0858376	-0.0443237	-0.0900521	0.10896	0.114323	0.0565964	0.0472523	0.172287	-0.00203855	-0.160613	-0.0272875	-0.177108	-0.0947078	-0.129342	0.269431	0.0170799	0.171762	-0.0641606	-0.170877	-0.263195	-0.222863	-0.0498664	-0.133339	-0.26512	0.236153	0.018957	0.0317787	0.154212	0.0925015	-0.025036	0.115379	-0.070954	0.290266	0.0477667	-0.0215602	0.426276	0.0113326	0.303725	0.15903	0.0680066
2013	Storage	p-coumaroyloxy-dihydroxy-urs-12-ene-28-oic acid (C )	0.238133	0.444366	-0.0941468	-0.0545933	0.0697059	-0.00399352	-0.0876377	-0.0504772	-0.102516	0.0401248	-0.107714	-0.161079	-0.102083	0.0846793	0.0468535	0.0415995	-0.0880572	-0.00465779	-0.146939	-0.119662	-0.0939041	0.0310872	-0.0236725	0.0431867	-0.0197667	-0.029934	-0.14629	-0.165744	-0.0484636	0.0374339	-0.16138	0.0117639	0.0489668	-0.16662	-0.0533381	-0.183977	-0.107424	-0.129258	-0.117974	0.0012798	0.00551446	0.100343	0.296236	-0.0217959	0.498841	-0.100682	-0.007135
2013	Harvest	p-coumaroyloxy-dihydroxy-urs-12-ene-28-oic acid (E )	0.337276	0.154626	-0.247295	-0.220309	0.136775	-0.180044	-0.213132	-0.104954	-0.122627	-0.134179	0.0435512	0.0806998	0.101458	0.0729849	0.139249	0.0653289	-0.164084	-0.00512572	-0.183602	-0.102557	-0.115164	0.22111	0.048524	0.175879	-0.027089	-0.137785	-0.216253	-0.201219	0.00647222	-0.1288	-0.246025	0.167887	0.0378324	0.012644	0.098006	0.074178	-0.0371875	0.124094	-0.0235286	0.243971	0.07369	-0.0651242	0.439282	-0.00530531	0.27127	0.107367	0.0660117
2013	Storage	p-coumaroyloxy-dihydroxy-urs-12-ene-28-oic acid (E )	0.163442	0.386074	-0.123126	-0.150404	0.0720272	-0.0345723	-0.176953	-0.0313113	-0.158024	-0.0342443	-0.124922	-0.147018	-0.0776114	0.137673	0.0223954	0.0719112	-0.116499	-0.0144354	-0.177283	-0.0884378	-0.13446	0.0187926	-0.0296462	0.0228474	-0.0371104	-0.0211279	-0.166233	-0.156916	-0.0254927	0.0156167	-0.183092	-0.0194026	0.0277995	-0.180402	-0.0887744	-0.241289	-0.141995	-0.131955	-0.095534	0.0321306	-0.00980428	-0.00589911	0.294228	-0.0948413	0.510378	-0.172524	-0.095562
2015	Harvest	p-coumaroyloxy-hydroxy-urs-12-ene-28-oic acid	0.000176038	0.0139535	0.259332	0.00337182	0.187373	0.209723	-0.139048	-0.0332811	-0.0387958	-0.0963595	-0.0347661	-0.142528	0.151972	0.250675	0.178592	0.319697	0.314095	0.225863	0.186353	0.0692326	-0.0116101	0.131388	0.25252	0.0532419	0.100918	0.0574011	0.102117	0.25618	-0.0241887	0.225643	0.062776	0.0133014	0.0727033	0.00515773	-0.0275068	0.0340758	0.129491	0.0846188	0.23649	0.115649	0.172941	0.00356614	0.123085	-0.0488103	0.157134	0.0096661	0.137375
2015	Harvest	p-coumaroyloxy-hydroxy-urs-12-ene-28-oic acid	0.42727	0.057652	-0.150063	0.0388507	0.0420236	-0.00999845	-0.00225537	0.0345611	-0.190448	-0.150002	-0.0283014	0.0404189	0.0495585	0.0126684	0.209463	-0.0679288	-0.00811059	0.145039	0.114934	0.226546	0.0458274	0.173827	-0.0883525	-0.119463	0.00800277	0.156751	-0.206811	0.0984803	0.00993062	0.00187605	-0.0567008	0.0816935	-0.108339	-0.134671	-0.17388	-0.00410963	-0.128614	0.0253026	-0.0406834	0.233184	0.00212579	0.0326496	0.717938	0.0775164	0.211982	0.0441546	-0.0652337
2015	Harvest	p-coumaroyloxy-hydroxy-urs-12-ene-28-oic acid	0.469343	0.101656	-0.259241	0.103945	-0.0610418	-0.165366	0.0554192	0.0188918	-0.192044	-0.0491465	-0.0793468	0.0198456	-0.0352577	-0.0382331	0.113067	-0.14866	-0.138327	0.000586883	0.106529	0.149251	0.0242226	0.112132	-0.145718	-0.0848582	-0.0113232	0.181032	-0.292257	0.0524788	-0.084802	-0.119575	-0.0480308	-0.0107256	-0.132309	-0.128502	-0.139803	-0.0306947	-0.198293	-0.0263503	-0.145979	0.189336	-0.0251408	-0.0162096	0.866721	0.0704346	0.329592	0.0693157	-0.0241234
2015	Storage	p-coumaroyloxy-hydroxy-urs-12-ene-28-oic acid	-0.165691	-0.0889877	-0.0186636	-0.147012	-0.0995469	0.144741	-0.0984372	0.0919487	-0.0436062	-0.1508	0.0496481	-0.101793	0.0586617	0.151131	0.177216	-0.00454241	-0.0333252	0.210379	0.030992	0.0489988	0.00568406	0.109967	-0.124616	-0.127699	-0.162784	0.0584134	-0.118944	0.154161	-0.113052	0.16521	0.0334866	-0.0757613	-0.210268	-0.155644	-0.00227323	-0.0989167	-0.0852571	-0.0699753	-0.034854	0.104292	-0.0772951	-0.0918842	0.00911717	-0.00627772	0.0857871	0.0160539	0.0900231
2015	Storage	p-coumaroyloxy-hydroxy-urs-12-ene-28-oic acid	0.239394	0.391807	-0.267139	0.0229948	-0.0340134	-0.180156	0.0912112	0.0797006	-0.0246567	-0.0450499	-0.0423023	-0.0480145	-0.0882676	-0.0713567	0.0630868	-0.0505813	-0.170173	-0.00973992	-0.0183532	0.0268182	-0.0143001	0.165308	-0.0381472	0.00602128	-0.0843419	-0.131309	-0.35406	-0.0640197	-0.0815943	-0.0238122	-0.151921	0.0587737	-0.10545	-0.133067	-0.123912	-0.028917	-0.152313	-0.0203846	-0.14938	0.14014	-0.0120813	-0.00656241	0.375676	0.0578376	0.653228	0.163595	0.133778
2013	Harvest	p-coumaroyloxy-hydroxy-urs-12-ene-28-oic acid (A)	0.117885	-0.076955	-0.040027	0.014523	0.211875	-0.0385102	0.0174929	-0.154765	0.022989	0.059235	0.208904	-0.0157787	0.486092	-0.0507192	0.477241	0.0552854	0.0808883	0.0185336	-0.0234998	0.0376275	-0.116106	0.501761	0.066919	0.324363	0.000256865	0.0371308	-0.0572119	0.0454597	-0.12247	-0.0463239	-0.158936	0.393959	-0.00787728	0.48649	0.274328	0.680501	0.216433	0.606266	0.159283	0.47811	0.0182508	0.0754049	0.181875	0.266189	-0.0819876	0.65841	0.48118
2013	Storage	p-coumaroyloxy-hydroxy-urs-12-ene-28-oic acid (A)	0.101387	-0.0438119	0.0242132	-0.0573282	0.234282	0.0677036	-0.0117374	-0.259305	0.0341382	0.215038	0.11343	-0.0727974	0.358966	0.118773	0.157096	0.394765	0.0316717	-0.0278324	-0.183901	-0.0646051	-0.195351	0.178977	0.446573	0.172695	0.255342	-0.114306	0.0181962	-0.0930319	-0.0557904	0.0971493	-0.201142	0.142945	0.292079	0.240718	0.370012	0.338098	0.466443	0.297605	0.422994	0.150462	0.369921	0.11366	0.0649518	0.337863	-0.0487982	0.471585	0.562867
2013	Harvest	p-coumaroyloxy-hydroxy-urs-12-ene-28-oic acid (B)	0.0780803	-0.111485	-0.0898663	-0.119476	0.168767	-0.0656907	-0.110739	-0.20592	-0.104796	-0.0377735	0.0849269	-0.0751402	0.327353	0.0642919	0.488454	0.128829	0.0325203	0.00602369	-0.109852	0.0208174	-0.162715	0.496686	0.0747592	0.375132	0.0207184	-0.04917	-0.129971	0.0180302	-0.157786	-0.0199803	-0.223458	0.331451	-0.0420713	0.217153	0.146614	0.434997	0.142509	0.563078	0.147566	0.464751	-0.0148644	0.0409524	0.187257	0.136358	0.00816506	0.515049	0.424378
2013	Storage	p-coumaroyloxy-hydroxy-urs-12-ene-28-oic acid (B)	0.0962877	-0.0490434	-0.0717714	-0.14233	0.147262	0.0279028	-0.122187	-0.263715	-0.108262	0.104951	-0.0209814	-0.0201395	0.278658	0.238433	0.117949	0.393857	-0.0462005	-0.0217113	-0.216726	-0.112702	-0.18354	0.106376	0.360839	0.161492	0.239547	-0.120111	-0.00839559	-0.0698801	-0.0410542	0.0536605	-0.17615	0.0580914	0.259066	0.115077	0.226923	0.206888	0.346239	0.242239	0.382905	0.0565945	0.261371	0.0658674	0.155597	0.309629	0.00896644	0.37253	0.525192
2013	Harvest	p-coumaroyloxy-hydroxy-urs-12-ene-28-oic acid (C )	0.0423245	-0.120397	-0.0985985	-0.193972	0.1934	-0.038193	-0.197511	-0.239829	-0.144699	-0.024182	0.0163202	-0.0952946	0.300728	0.142398	0.337875	0.202022	0.00178652	-0.00941329	-0.140099	-0.0170607	-0.20252	0.328565	0.127284	0.328481	0.0195238	-0.0602634	-0.116083	-0.000331726	-0.105633	0.0548404	-0.272641	0.237529	0.0314235	0.120023	0.101175	0.263978	0.0921559	0.414218	0.128405	0.301944	0.0182825	0.0282045	0.160136	0.0986596	0.0372612	0.404021	0.39779
2013	Storage	p-coumaroyloxy-hydroxy-urs-12-ene-28-oic acid (C )	0.0283952	-0.0392776	-0.0941837	-0.271039	0.096776	0.0466574	-0.271073	-0.228841	-0.236504	-0.00200544	-0.112334	-0.117313	0.160173	0.222432	0.0675253	0.333207	-0.0575185	0.00362786	-0.205224	-0.0829873	-0.200107	0.0112995	0.217501	0.177681	0.150521	-0.0445686	-0.0622811	-0.0329	-0.0385545	0.0830253	-0.18711	0.0164929	0.182806	-0.00519213	0.0807656	0.0372641	0.166061	0.181353	0.243692	0.013343	0.145305	-0.0425655	0.201224	0.182654	0.0990385	0.222032	0.421239
2013	Harvest	tetrahydroxy-urs-12-ene-28-oic acid	0.0636593	-0.0157377	0.146784	0.0484937	0.147183	0.0202531	0.147658	-0.0634055	0.216625	0.106684	0.287163	0.0313502	0.15135	-0.142688	0.196237	0.0130043	0.155686	-0.0237958	-0.00457052	0.0768233	-0.0805408	0.0573261	-0.0114492	0.084723	-0.0743532	0.00581824	0.0999369	-0.0918971	-0.159316	-0.0328129	-0.0808053	0.273696	0.0780537	0.449613	0.321448	0.472197	0.191054	0.345594	0.100879	0.0601358	0.00946604	0.148953	-0.117816	0.168968	-0.160017	0.490238	0.352767
2013	Storage	tetrahydroxy-urs-12-ene-28-oic acid	-0.0235654	-0.0547791	0.231436	0.0351413	0.0530649	0.175394	0.3336	-0.117859	0.388282	0.237835	0.143497	-0.0408979	0.107689	-0.147984	0.0942713	0.0605161	0.201108	0.0442337	0.0350935	0.108751	0.0145815	-0.0505867	0.162868	0.119607	0.0982236	0.0502292	0.0947879	0.00163208	-0.0480762	0.167048	-0.0457396	0.198227	0.2207	0.310484	0.41439	0.341597	0.335703	0.264864	0.264837	0.0608262	0.146174	0.0329226	-0.172377	0.0724003	-0.204625	0.232934	0.240927
2013	Harvest	trihydroxy-urs-12-ene-28-oic acid	0.0734648	0.0339837	0.00177825	0.271531	0.0707037	-0.0490021	0.17759	-0.124776	0.305862	0.227896	0.275118	-0.00397357	0.237364	-0.289032	0.204562	-0.0614215	0.0215461	-0.0547992	0.044147	0.0258433	-0.067333	0.136593	0.127251	0.171075	0.051161	0.0641717	0.00451385	0.0604121	0.0140758	-0.0439139	0.0106557	0.348795	0.0983932	0.6658	0.469056	0.763314	0.407485	0.462183	0.262831	0.167903	0.0677973	0.18195	-0.120518	0.303698	-0.220873	0.604603	0.472976
2013	Storage	trihydroxy-urs-12-ene-28-oic acid	0.0577448	-0.0541406	-0.0502305	0.124404	0.0965148	-0.102655	0.208477	-0.136553	0.350979	0.322484	0.310299	0.12701	0.153229	-0.0832851	-0.0517292	0.0971638	-0.0592462	-0.130616	-0.0362272	-0.0815913	-0.102667	-0.0153771	0.378269	0.0104941	0.359136	-0.0837117	-0.0145838	-0.0139801	-0.0277295	-0.0511302	0.108795	0.222205	0.331419	0.404429	0.716167	0.346932	0.754401	0.134857	0.583897	-0.0244407	0.259965	0.206041	-0.195206	0.242521	-0.284645	0.343383	0.401518
2015	Harvest	trihydroxy-urs-12-ene-28-oic acid	0.158636	0.0739045	0.215328	0.484102	-0.0129044	0.0909833	0.265683	-0.197884	0.212681	0.335016	-0.0587436	-0.0594567	-0.224636	-0.0941242	-0.0161125	-0.0142265	0.059082	-0.0658485	-0.0200259	0.0370649	-0.0810749	-0.0949659	0.0840921	-0.0298953	0.137823	0.143218	0.215883	-0.0761597	0.134422	0.0419222	-0.0299321	-0.0485422	0.153714	0.145412	-0.0218938	0.071954	0.052842	-0.0336377	0.113748	-0.0923282	0.114668	0.250723	-0.11374	0.207341	-0.139728	0.0701976	0.050663
2015	Harvest	trihydroxy-urs-12-ene-28-oic acid	0.459312	0.245324	-0.0288789	0.234584	0.105948	0.0123324	0.0679008	0.101219	0.100918	-0.00859587	0.0719677	0.101762	-0.0254473	-0.202777	0.10964	-0.096215	0.0110746	0.106741	0.106407	-0.185	0.120293	0.142683	-0.124549	-0.104684	-0.000833953	0.110366	-0.175559	0.183522	0.154508	-0.00390576	0.252723	0.153356	0.0139548	0.176277	0.0294525	0.17268	0.1443	0.0994153	0.037961	0.220982	-0.0695246	0.448633	0.157988	0.155498	0.00943471	0.175238	0.208263
2015	Harvest	trihydroxy-urs-12-ene-28-oic acid	0.145895	0.00491523	0.0331087	0.319381	0.191012	-0.0427056	0.265302	-0.026083	0.219267	0.148357	0.24872	0.03844	0.158643	-0.0896801	0.0839595	-0.0879132	0.148355	-0.0175784	0.0850127	0.0346534	0.0524758	0.0954344	0.0932479	-0.0575265	0.151588	0.0658151	-0.0393928	0.130956	-0.119647	-0.0451603	0.0374158	0.224968	0.0174276	0.329575	0.272429	0.308486	0.36421	0.0726126	0.164634	0.0453423	0.0641507	0.301471	-0.0037636	0.194982	-0.116781	0.332983	0.206377
2015	Harvest	trihydroxy-urs-12-ene-28-oic acid	-0.297064	-0.0509452	0.632418	-0.0231689	-0.151233	0.469944	0.0534108	0.304817	-0.089861	-0.0634257	-0.0409529	0.0996684	0.0684354	0.19749	0.0580396	0.0133219	0.656838	0.360527	0.708239	0.287037	0.445835	0.104085	-0.0719073	0.129465	-0.225476	0.282398	0.478412	0.565078	0.127609	0.340365	0.201672	-0.0127584	-0.0182279	-0.0525782	-0.111267	-0.0753504	-0.204204	-0.0582375	-0.16535	0.0898966	-0.0548712	-0.435243	0.0880579	-0.14396	0.0496247	-0.178471	-0.173766
2015	Harvest	trihydroxy-urs-12-ene-28-oic acid	0.0452125	0.0279252	0.299139	0.581686	0.130347	0.122328	0.402908	-0.153843	0.378007	0.513048	0.117087	-0.108615	0.042797	-0.0260743	-0.0399896	-0.0208108	0.0637037	-0.125111	-0.0798162	0.0204293	-0.0858579	-0.0806625	0.177431	0.000798726	0.0744696	-0.0436564	0.28604	-0.10747	0.0490684	0.136786	-0.101259	-0.00551414	0.123311	0.20556	0.0999685	0.100401	0.202372	-0.0180708	0.173757	-0.114641	0.122997	0.261276	-0.263555	0.104281	-0.144097	0.0719795	0.034652
2015	Storage	trihydroxy-urs-12-ene-28-oic acid	0.266522	0.249556	-0.0122446	0.164214	-0.211287	0.060462	0.125124	0.0253125	0.115832	0.018541	-0.0620417	0.0670798	0.0143259	-0.380505	0.0600884	-0.271439	0.0823102	0.151811	0.191933	-0.165897	0.124657	0.125437	-0.220338	-0.0120306	-0.0268884	0.111632	-0.0052257	0.245961	0.111313	-0.0898245	0.383639	-0.0290669	-0.16833	0.217214	0.0535967	0.430358	0.297975	0.268655	0.160243	0.074706	-0.205173	0.349118	0.0444333	0.526442	-0.198148	0.348433	0.42027
2015	Storage	trihydroxy-urs-12-ene-28-oic acid	0.160687	-0.00214505	-0.00974684	0.405693	0.174222	-0.0635563	0.372626	-0.0139583	0.267005	0.283307	0.220253	0.0338502	0.102279	-0.114869	0.0846481	-0.0270843	-0.0253096	-0.0564292	0.031814	0.0273341	-0.00690466	0.0296548	0.141562	0.052408	0.0933306	0.0123729	-0.101157	0.0155328	-0.158371	-0.0319698	0.0826289	0.260876	0.12756	0.319717	0.346796	0.30386	0.322112	0.0522964	0.114076	0.0546782	0.100373	0.337975	-0.0846235	0.207231	-0.143993	0.266945	0.165221
2015	Storage	trihydroxy-urs-12-ene-28-oic acid	-0.130696	0.107327	0.361628	0.0603395	-0.0184327	0.537782	0.0422273	0.365449	-0.0976273	-0.181437	-0.102059	-0.0610389	-0.0341074	0.177052	0.0255424	0.219882	0.394457	0.580861	0.497683	0.150772	0.593821	-0.0381167	8.80983e-05	-0.071676	-0.0514894	0.249967	0.199286	0.397783	0.321787	0.368553	0.313873	-0.140846	-0.0222848	-0.230201	-0.348991	-0.266342	-0.259673	-0.236997	-0.166247	-0.0192125	-0.00221115	-0.234154	0.0748894	-0.13459	0.175472	-0.350519	-0.249718
2015	Storage	trihydroxy-urs-12-ene-28-oic acid	-0.02306	0.0453255	0.145369	0.38591	-0.0539448	0.144439	0.670693	-0.125725	0.626227	0.75905	0.0237934	-0.0453087	-0.0253475	-0.0382965	-0.273398	-0.194578	-0.0775174	-0.201348	-0.0602478	-0.0190119	-0.070487	-0.130966	0.11986	-0.00338734	0.0623488	-0.10165	0.0950061	0.00241364	0.122043	0.224543	-0.223164	0.0131048	0.169175	0.0469503	0.199846	-0.0305528	0.10716	-0.114499	0.035566	-0.0687053	0.119766	0.0528775	-0.172352	0.10253	-0.116631	0.043289	0.0139866
[truncated: 30 more columns]
